# Supplementary material for: Microbiome of the Black-Lipped Pearl Oyster Pinctada margaritifera, a Multi-Tissue Description With Functional Profiling
Source: Front Microbiol. 2019 Jul 5;10:1548. doi: 10.3389/fmicb.2019.01548 (PMC6624473; doi:10.3389/fmicb.2019.01548)
Supplement: DATA S4 — IndicSpecies analysis of indicator OTUs/bacterial taxa associated with P. margaritifera tissues. [file Table_4.XLSX]

## Sheet: Tissue-specific OTUs
Supplementary Data 4	IndicSpecies analysis of indicator OTUs / bacterial taxa associated with P. margaritifera tissues. The association statistic indicates the strength of association for the respective OTU with the tested sample group.
OTU	Sum of reads	Representative tissue	Association statistic	p-value	Lowest taxonomic level from greengenes classification
Otu0095	413	GI	0.873	0.005	c__Gammaproteobacteria unclassified
Otu0474	40	GI	0.671	0.005	k__Bacteria unclassified
Otu0312	75	GD	0.626	0.01	f__Streptococcaceae (genus Streptococcus)
Otu0614	26	GD	0.506	0.005	f__Comamonadaceae (genus Alicycliphilus)
Otu0017	2385	BG	0.838	0.005	f__Phyllobacteriaceae
Otu0058	693	BG	0.890	0.005	o__Rhizobiales unclassified
Otu0060	639	BG	0.819	0.005	f__Hyphomicrobiaceae
Otu0225	116	BG	0.674	0.005	f__Flavobacteriaceae
Otu0256	96	BG	0.675	0.005	o__Sva0725 unclassified
Otu0257	96	BG	0.648	0.005	o__Rhizobiales unclassified
Otu0505	36	BG	0.579	0.005	f__Chitinophagaceae
Otu0511	35	BG	0.620	0.005	k__Bacteria unclassified
Otu0586	28	BG	0.610	0.005	f__Flammeovirgaceae
Otu0677	21	BG	0.633	0.005	c__Alphaproteobacteria unclassified
Otu0724	19	BG	0.511	0.005	c__Deltaproteobacteria unclassified
Otu0830	15	BG	0.491	0.01	f__Microthrixaceae
Otu1110	9	BG	0.453	0.01	c__Lentisphaeria unclassified
Otu1179	8	BG	0.645	0.005	k__Bacteria unclassified
Otu1263	7	BG	0.535	0.005	k__Bacteria unclassified
Otu0134	258	HL	0.776	0.005	f__Intrasporangiaceae (genus Janibacter)
Otu0371	58	HL	0.641	0.005	f__Coriobacteriaceae
Otu0893	13	MT	0.506	0.005	f__Saprospiraceae
Otu1527	5	MT	0.500	0.005	f__Verrucomicrobiaceae
Otu0800	16	AM	0.522	0.005	c__Gammaproteobacteria unclassified
Otu1421	5	AM	0.426	0.005	c__SAR202 unclassified
Otu1495	5	AM	0.426	0.01	o__Sva0725 unclassified
Otu1641	4	AM	0.426	0.005	c__Alphaproteobacteria unclassified
Otu2090	2	AM	0.426	0.01	f__Erythrobacteraceae (Erythromicrobium ramosum)
Otu2417	2	AM	0.426	0.005	o__agg27 unclassified
Otu0178	160	MC	0.744	0.005	f__Flavobacteriaceae
Otu0215	125	MC	0.625	0.01	c__Gammaproteobacteria unclassified
Otu0400	51	MC	0.572	0.01	f__Flavobacteriaceae
Otu0424	48	MC	0.657	0.005	o__Oceanospirillales unclassified
Otu0500	36	MC	0.601	0.005	f__Phormidiaceae
Otu0699	20	MC	0.568	0.005	f__Flavobacteriaceae (genus Kordia)
Otu0744	18	MC	0.624	0.005	f__Rhodobacteraceae
Otu0788	16	MC	0.527	0.005	f__Verrucomicrobiaceae (genus MSBL3)
Otu0802	16	MC	0.583	0.005	f__Flavobacteriaceae
Otu0859	14	MC	0.535	0.01	f__Cryomorphaceae
Otu1000	11	MC	0.492	0.005	f__Erythrobacteraceae
Otu1103	9	MC	0.509	0.01	f__Flavobacteriaceae
Otu1145	8	MC	0.661	0.005	f__Weeksellaceae
Otu1700	4	MC	0.500	0.01	f__Pseudoalteromonadaceae (genus Pseudoalteromonas)
Otu1860	3	MC	0.488	0.01	f__Saprospiraceae (Lewinella cohaerens)
Otu0003	10012	GT	0.998	0.005	f__Peptostreptococcaceae (genus Tepidibacter)
Otu0028	1163	GT	0.928	0.005	f__Pirellulaceae
Otu0041	940	GT	0.861	0.005	k__Bacteria unclassified
Otu0066	580	GT	0.696	0.005	c__Mollicutes unclassified
Otu0124	288	GT	0.989	0.005	k__Bacteria unclassified
Otu0131	263	GT	0.963	0.005	f__Peptostreptococcaceae (genus Tepidibacter)
Otu0172	168	GT	0.558	0.005	c__Deltaproteobacteria unclassified
Otu0260	94	GT	0.816	0.005	f__Pirellulaceae
Otu0295	79	GT	0.622	0.01	f__Mycobacteriaceae (Mycobacterium llatzerense)
Otu0301	77	GT	0.738	0.005	c__Mollicutes unclassified
Otu0349	64	GT	0.797	0.005	k__Bacteria unclassified
Otu0383	55	GT	0.896	0.005	f__Peptostreptococcaceae
Otu0418	49	GT	0.799	0.005	f__Peptostreptococcaceae
Otu0459	43	GT	0.727	0.005	c__Gammaproteobacteria unclassified
Otu0463	42	GT	0.576	0.01	p__Firmicutes unclassified
Otu0467	41	GT	0.661	0.005	f__Synechococcaceae (genus Synechococcus)
Otu0517	34	GT	0.752	0.005	f__Synechococcaceae (genus Synechococcus)
Otu0540	32	GT	0.612	0.005	f__Pirellulaceae
Otu0564	30	GT	0.565	0.005	o__Myxococcales unclassified
Otu0579	29	GT	0.680	0.005	f__Flammeovirgaceae (genus JTB248)
Otu0598	27	GT	0.718	0.005	f__Desulfobulbaceae
Otu0602	27	GT	0.734	0.005	o__Actinomycetales unclassified
Otu0637	23	GT	0.520	0.005	f__Pirellulaceae
Otu0671	22	GT	0.645	0.005	k__Bacteria unclassified
Otu0686	21	GT	0.636	0.005	k__Bacteria unclassified
Otu0747	18	GT	0.568	0.005	f__Pirellulaceae
Otu0895	13	GT	0.577	0.005	f__Parachlamydiaceae (Parachlamydia acanthamoebae)
Otu0914	13	GT	0.566	0.005	f__Pirellulaceae
Otu1151	8	GT	0.577	0.005	o__GCA004 unclassified
Otu1396	6	GT	0.577	0.005	f__Pirellulaceae
Otu1679	4	GT	0.577	0.005	f__Pirellulaceae
Otu1899	3	GT	0.500	0.005	o__Gaiellales unclassified

## Sheet: Z-scores
Supplementary Data 4	IndicSpecies analysis of indicator OTUs / bacterial taxa associated with P. margaritifera tissues. Z-score values used to build the heatmap. Z-scores are the standard transformation of the counts for each OTU (from all 4,085 OTUs). In bold are Z-scores > 7.5.
OTUs	IDs	Individu	Tissue	Z-scores	Specific Tissue
Otu0003	H11_GI	11	GI	-0.342637	s.GT
Otu0003	H12_GI	12	GI	-0.342637	s.GT
Otu0003	H14_GI	14	GI	-0.342637	s.GT
Otu0003	H17_GI	17	GI	-0.342637	s.GT
Otu0003	H20_GI	20	GI	-0.339386	s.GT
Otu0003	H23_GI	23	GI	-0.342637	s.GT
Otu0003	H19_GI	19	GI	-0.342637	s.GT
Otu0003	H18_GI	18	GI	-0.342637	s.GT
Otu0003	H21_GI	21	GI	-0.342637	s.GT
Otu0003	H8_GI	8	GI	-0.339386	s.GT
Otu0003	H22_GI	22	GI	-0.342637	s.GT
Otu0003	H5_GI	5	GI	-0.342637	s.GT
Otu0003	H21_GD	21	GD	-0.332884	s.GT
Otu0003	H20_GD	20	GD	-0.342637	s.GT
Otu0003	H12_GD	12	GD	-0.342637	s.GT
Otu0003	H18_GD	18	GD	-0.342637	s.GT
Otu0003	H17_GD	17	GD	-0.342637	s.GT
Otu0003	H23_GD	23	GD	-0.332884	s.GT
Otu0003	H19_GD	19	GD	-0.336135	s.GT
Otu0003	H22_GD	22	GD	-0.342637	s.GT
Otu0003	H5_GD	5	GD	-0.342637	s.GT
Otu0003	H8_GD	8	GD	-0.336135	s.GT
Otu0003	H11_GD	11	GD	-0.332884	s.GT
Otu0003	H14_GD	14	GD	-0.342637	s.GT
Otu0003	H20_BG	20	BG	-0.319879	s.GT
Otu0003	H19_BG	19	BG	-0.342637	s.GT
Otu0003	H12_BG	12	BG	-0.332884	s.GT
Otu0003	H17_BG	17	BG	-0.342637	s.GT
Otu0003	H21_BG	21	BG	-0.342637	s.GT
Otu0003	H18_BG	18	BG	-0.339386	s.GT
Otu0003	H14_BG	14	BG	-0.339386	s.GT
Otu0003	H22_BG	22	BG	-0.342637	s.GT
Otu0003	H23_BG	23	BG	-0.339386	s.GT
Otu0003	H5_BG	5	BG	-0.339386	s.GT
Otu0003	H11_BG	11	BG	-0.342637	s.GT
Otu0003	H8_BG	8	BG	-0.342637	s.GT
Otu0003	H23_HL	23	HL	-0.342637	s.GT
Otu0003	H12_HL	12	HL	-0.342637	s.GT
Otu0003	H18_HL	18	HL	-0.342637	s.GT
Otu0003	H11_HL	11	HL	-0.342637	s.GT
Otu0003	H17_HL	17	HL	-0.342637	s.GT
Otu0003	H19_HL	19	HL	-0.342637	s.GT
Otu0003	H22_HL	22	HL	-0.342637	s.GT
Otu0003	H5_HL	5	HL	-0.342637	s.GT
Otu0003	H20_HL	20	HL	-0.342637	s.GT
Otu0003	H8_HL	8	HL	-0.342637	s.GT
Otu0003	H14_HL	14	HL	-0.342637	s.GT
Otu0003	H21_HL	21	HL	-0.342637	s.GT
Otu0003	H11_MT	11	MT	-0.342637	s.GT
Otu0003	H8_MT	8	MT	-0.342637	s.GT
Otu0003	H20_MT	20	MT	-0.342637	s.GT
Otu0003	H14_MT	14	MT	-0.342637	s.GT
Otu0003	H17_MT	17	MT	-0.339386	s.GT
Otu0003	H19_MT	19	MT	-0.32313	s.GT
Otu0003	H18_MT	18	MT	-0.342637	s.GT
Otu0003	H21_MT	21	MT	-0.342637	s.GT
Otu0003	H12_MT	12	MT	-0.342637	s.GT
Otu0003	H23_MT	23	MT	-0.342637	s.GT
Otu0003	H22_MT	22	MT	-0.342637	s.GT
Otu0003	H5_MT	5	MT	-0.342637	s.GT
Otu0003	H21_AM	21	AM	-0.342637	s.GT
Otu0003	H18_AM	18	AM	-0.342637	s.GT
Otu0003	H17_AM	17	AM	-0.342637	s.GT
Otu0003	H22_AM	22	AM	-0.339386	s.GT
Otu0003	H5_AM	5	AM	-0.342637	s.GT
Otu0003	H8_AM	8	AM	-0.339386	s.GT
Otu0003	H20_AM	20	AM	-0.342637	s.GT
Otu0003	H23_AM	23	AM	-0.342637	s.GT
Otu0003	H11_AM	11	AM	-0.342637	s.GT
Otu0003	H19_AM	19	AM	-0.342637	s.GT
Otu0003	H14_AM	14	AM	-0.336135	s.GT
Otu0003	H18_MC	18	MC	-0.342637	s.GT
Otu0003	H8_MC	8	MC	-0.342637	s.GT
Otu0003	H21_MC	21	MC	-0.342637	s.GT
Otu0003	H22_MC	22	MC	-0.342637	s.GT
Otu0003	H23_MC	23	MC	-0.342637	s.GT
Otu0003	H11_MC	11	MC	-0.339386	s.GT
Otu0003	H14_MC	14	MC	-0.342637	s.GT
Otu0003	H19_MC	19	MC	-0.342637	s.GT
Otu0003	H5_MC	5	MC	-0.342637	s.GT
Otu0003	H17_MC	17	MC	-0.342637	s.GT
Otu0003	H12_MC	12	MC	-0.342637	s.GT
Otu0003	H20_MC	20	MC	-0.342637	s.GT
Otu0003	H11_GT	11	GT	1.27318	s.GT
Otu0003	H5_GT	5	GT	1.91366	s.GT
Otu0003	H23_GT	23	GT	3.66278	s.GT
Otu0003	H14_GT	14	GT	0.726991	s.GT
Otu0003	H17_GT	17	GT	2.28104	s.GT
Otu0003	H19_GT	19	GT	1.02935	s.GT
Otu0003	H8_GT	8	GT	1.96243	s.GT
Otu0003	H21_GT	21	GT	3.50347	s.GT
Otu0003	H18_GT	18	GT	0.970828	s.GT
Otu0003	H12_GT	12	GT	4.68689	s.GT
Otu0003	H22_GT	22	GT	3.20762	s.GT
Otu0003	H20_GT	20	GT	3.08733	s.GT
Otu0017	H18_GI	18	GI	-0.209443	s.BG
Otu0017	H23_GI	23	GI	-0.209443	s.BG
Otu0017	H14_GI	14	GI	-0.209443	s.BG
Otu0017	H22_GI	22	GI	-0.209443	s.BG
Otu0017	H21_GI	21	GI	-0.209443	s.BG
Otu0017	H12_GI	12	GI	-0.209443	s.BG
Otu0017	H19_GI	19	GI	-0.209443	s.BG
Otu0017	H5_GI	5	GI	-0.209443	s.BG
Otu0017	H17_GI	17	GI	-0.209443	s.BG
Otu0017	H20_GI	20	GI	-0.209443	s.BG
Otu0017	H11_GI	11	GI	-0.209443	s.BG
Otu0017	H8_GI	8	GI	-0.209443	s.BG
Otu0017	H22_GD	22	GD	-0.126017	s.BG
Otu0017	H23_GD	23	GD	-0.209443	s.BG
Otu0017	H12_GD	12	GD	0.266084	s.BG
Otu0017	H20_GD	20	GD	0.165973	s.BG
Otu0017	H11_GD	11	GD	-0.209443	s.BG
Otu0017	H8_GD	8	GD	-0.209443	s.BG
Otu0017	H21_GD	21	GD	-0.209443	s.BG
Otu0017	H18_GD	18	GD	-0.209443	s.BG
Otu0017	H5_GD	5	GD	-0.209443	s.BG
Otu0017	H19_GD	19	GD	-0.209443	s.BG
Otu0017	H17_GD	17	GD	-0.209443	s.BG
Otu0017	H14_GD	14	GD	-0.209443	s.BG
Otu0017	H11_BG	11	BG	0.0491773	s.BG
Otu0017	H8_BG	8	BG	0.541389	s.BG
Otu0017	H14_BG	14	BG	1.22548	s.BG
Otu0017	H21_BG	21	BG	0.249399	s.BG
Otu0017	H12_BG	12	BG	0.257742	s.BG
Otu0017	H23_BG	23	BG	-0.042591	s.BG
Otu0017	H22_BG	22	BG	0.850064	s.BG
Otu0017	H19_BG	19	BG	-0.209443	s.BG
Otu0017	H17_BG	17	BG	9.3428	s.BG
Otu0017	H5_BG	5	BG	0.449621	s.BG
Otu0017	H20_BG	20	BG	-0.0592762	s.BG
Otu0017	H18_BG	18	BG	0.115918	s.BG
Otu0017	H8_HL	8	HL	-0.209443	s.BG
Otu0017	H14_HL	14	HL	0.466306	s.BG
Otu0017	H11_HL	11	HL	-0.209443	s.BG
Otu0017	H22_HL	22	HL	-0.117674	s.BG
Otu0017	H20_HL	20	HL	-0.209443	s.BG
Otu0017	H19_HL	19	HL	-0.2011	s.BG
Otu0017	H17_HL	17	HL	0.741611	s.BG
Otu0017	H23_HL	23	HL	-0.209443	s.BG
Otu0017	H12_HL	12	HL	-0.209443	s.BG
Otu0017	H21_HL	21	HL	-0.209443	s.BG
Otu0017	H5_HL	5	HL	-0.209443	s.BG
Otu0017	H18_HL	18	HL	-0.209443	s.BG
Otu0017	H8_MT	8	MT	-0.209443	s.BG
Otu0017	H12_MT	12	MT	-0.209443	s.BG
Otu0017	H22_MT	22	MT	-0.184415	s.BG
Otu0017	H19_MT	19	MT	-0.2011	s.BG
Otu0017	H11_MT	11	MT	-0.209443	s.BG
Otu0017	H5_MT	5	MT	-0.159387	s.BG
Otu0017	H17_MT	17	MT	-0.2011	s.BG
Otu0017	H23_MT	23	MT	-0.209443	s.BG
Otu0017	H20_MT	20	MT	-0.192757	s.BG
Otu0017	H18_MT	18	MT	-0.209443	s.BG
Otu0017	H21_MT	21	MT	-0.209443	s.BG
Otu0017	H14_MT	14	MT	-0.209443	s.BG
Otu0017	H17_AM	17	AM	-0.209443	s.BG
Otu0017	H21_AM	21	AM	-0.209443	s.BG
Otu0017	H22_AM	22	AM	-0.134359	s.BG
Otu0017	H19_AM	19	AM	-0.2011	s.BG
Otu0017	H5_AM	5	AM	-0.2011	s.BG
Otu0017	H18_AM	18	AM	-0.209443	s.BG
Otu0017	H11_AM	11	AM	-0.2011	s.BG
Otu0017	H23_AM	23	AM	-0.176072	s.BG
Otu0017	H8_AM	8	AM	-0.2011	s.BG
Otu0017	H20_AM	20	AM	-0.117674	s.BG
Otu0017	H14_AM	14	AM	-0.042591	s.BG
Otu0017	H19_MC	19	MC	0.0491773	s.BG
Otu0017	H22_MC	22	MC	0.157631	s.BG
Otu0017	H12_MC	12	MC	-0.209443	s.BG
Otu0017	H20_MC	20	MC	-0.192757	s.BG
Otu0017	H18_MC	18	MC	-0.176072	s.BG
Otu0017	H23_MC	23	MC	-0.151045	s.BG
Otu0017	H17_MC	17	MC	-0.2011	s.BG
Otu0017	H8_MC	8	MC	-0.209443	s.BG
Otu0017	H21_MC	21	MC	-0.209443	s.BG
Otu0017	H11_MC	11	MC	-0.209443	s.BG
Otu0017	H14_MC	14	MC	-0.176072	s.BG
Otu0017	H5_MC	5	MC	-0.184415	s.BG
Otu0017	H5_GT	5	GT	-0.184415	s.BG
Otu0017	H17_GT	17	GT	-0.159387	s.BG
Otu0017	H8_GT	8	GT	-0.192757	s.BG
Otu0017	H19_GT	19	GT	-0.209443	s.BG
Otu0017	H14_GT	14	GT	0.0575199	s.BG
Otu0017	H21_GT	21	GT	-0.192757	s.BG
Otu0017	H18_GT	18	GT	-0.151045	s.BG
Otu0017	H20_GT	20	GT	-0.159387	s.BG
Otu0017	H23_GT	23	GT	-0.151045	s.BG
Otu0017	H11_GT	11	GT	-0.209443	s.BG
Otu0017	H22_GT	22	GT	-0.126017	s.BG
Otu0017	H12_GT	12	GT	-0.192757	s.BG
Otu0028	H20_GI	20	GI	-0.289006	s.GT
Otu0028	H8_GI	8	GI	-0.317223	s.GT
Otu0028	H11_GI	11	GI	-0.345441	s.GT
Otu0028	H22_GI	22	GI	-0.289006	s.GT
Otu0028	H14_GI	14	GI	-0.345441	s.GT
Otu0028	H17_GI	17	GI	-0.345441	s.GT
Otu0028	H12_GI	12	GI	-0.176136	s.GT
Otu0028	H5_GI	5	GI	-0.345441	s.GT
Otu0028	H19_GI	19	GI	-0.345441	s.GT
Otu0028	H23_GI	23	GI	-0.345441	s.GT
Otu0028	H18_GI	18	GI	-0.345441	s.GT
Otu0028	H21_GI	21	GI	-0.345441	s.GT
Otu0028	H5_GD	5	GD	-0.345441	s.GT
Otu0028	H11_GD	11	GD	-0.345441	s.GT
Otu0028	H17_GD	17	GD	-0.345441	s.GT
Otu0028	H14_GD	14	GD	-0.345441	s.GT
Otu0028	H8_GD	8	GD	-0.345441	s.GT
Otu0028	H21_GD	21	GD	-0.289006	s.GT
Otu0028	H19_GD	19	GD	-0.345441	s.GT
Otu0028	H23_GD	23	GD	-0.345441	s.GT
Otu0028	H22_GD	22	GD	-0.317223	s.GT
Otu0028	H12_GD	12	GD	-0.345441	s.GT
Otu0028	H20_GD	20	GD	-0.345441	s.GT
Otu0028	H18_GD	18	GD	-0.345441	s.GT
Otu0028	H20_BG	20	BG	-0.345441	s.GT
Otu0028	H8_BG	8	BG	-0.260788	s.GT
Otu0028	H23_BG	23	BG	-0.345441	s.GT
Otu0028	H11_BG	11	BG	-0.232571	s.GT
Otu0028	H19_BG	19	BG	-0.345441	s.GT
Otu0028	H21_BG	21	BG	-0.345441	s.GT
Otu0028	H14_BG	14	BG	-0.345441	s.GT
Otu0028	H18_BG	18	BG	-0.204354	s.GT
Otu0028	H12_BG	12	BG	-0.289006	s.GT
Otu0028	H22_BG	22	BG	-0.260788	s.GT
Otu0028	H17_BG	17	BG	-0.317223	s.GT
Otu0028	H5_BG	5	BG	-0.317223	s.GT
Otu0028	H14_HL	14	HL	0.726821	s.GT
Otu0028	H19_HL	19	HL	-0.345441	s.GT
Otu0028	H20_HL	20	HL	-0.345441	s.GT
Otu0028	H23_HL	23	HL	-0.345441	s.GT
Otu0028	H22_HL	22	HL	-0.345441	s.GT
Otu0028	H18_HL	18	HL	-0.317223	s.GT
Otu0028	H21_HL	21	HL	0.726821	s.GT
Otu0028	H11_HL	11	HL	-0.345441	s.GT
Otu0028	H5_HL	5	HL	-0.345441	s.GT
Otu0028	H8_HL	8	HL	-0.345441	s.GT
Otu0028	H17_HL	17	HL	-0.345441	s.GT
Otu0028	H12_HL	12	HL	-0.345441	s.GT
Otu0028	H21_MT	21	MT	-0.317223	s.GT
Otu0028	H18_MT	18	MT	-0.345441	s.GT
Otu0028	H5_MT	5	MT	-0.345441	s.GT
Otu0028	H14_MT	14	MT	-0.345441	s.GT
Otu0028	H17_MT	17	MT	-0.345441	s.GT
Otu0028	H22_MT	22	MT	-0.345441	s.GT
Otu0028	H11_MT	11	MT	-0.345441	s.GT
Otu0028	H19_MT	19	MT	-0.345441	s.GT
Otu0028	H20_MT	20	MT	-0.345441	s.GT
Otu0028	H8_MT	8	MT	-0.260788	s.GT
Otu0028	H23_MT	23	MT	-0.345441	s.GT
Otu0028	H12_MT	12	MT	-0.345441	s.GT
Otu0028	H19_AM	19	AM	-0.345441	s.GT
Otu0028	H17_AM	17	AM	-0.289006	s.GT
Otu0028	H5_AM	5	AM	-0.345441	s.GT
Otu0028	H20_AM	20	AM	-0.289006	s.GT
Otu0028	H22_AM	22	AM	-0.345441	s.GT
Otu0028	H11_AM	11	AM	-0.345441	s.GT
Otu0028	H21_AM	21	AM	-0.345441	s.GT
Otu0028	H8_AM	8	AM	0.134256	s.GT
Otu0028	H18_AM	18	AM	0.0213858	s.GT
Otu0028	H23_AM	23	AM	-0.345441	s.GT
Otu0028	H14_AM	14	AM	-0.317223	s.GT
Otu0028	H18_MC	18	MC	-0.317223	s.GT
Otu0028	H17_MC	17	MC	-0.345441	s.GT
Otu0028	H22_MC	22	MC	-0.345441	s.GT
Otu0028	H23_MC	23	MC	-0.345441	s.GT
Otu0028	H12_MC	12	MC	-0.204354	s.GT
Otu0028	H14_MC	14	MC	-0.345441	s.GT
Otu0028	H5_MC	5	MC	-0.345441	s.GT
Otu0028	H19_MC	19	MC	-0.345441	s.GT
Otu0028	H8_MC	8	MC	-0.345441	s.GT
Otu0028	H11_MC	11	MC	-0.345441	s.GT
Otu0028	H21_MC	21	MC	-0.345441	s.GT
Otu0028	H20_MC	20	MC	-0.260788	s.GT
Otu0028	H20_GT	20	GT	3.04065	s.GT
Otu0028	H8_GT	8	GT	1.85552	s.GT
Otu0028	H5_GT	5	GT	6.22922	s.GT
Otu0028	H21_GT	21	GT	4.19756	s.GT
Otu0028	H23_GT	23	GT	0.275343	s.GT
Otu0028	H14_GT	14	GT	2.956	s.GT
Otu0028	H11_GT	11	GT	0.839691	s.GT
Otu0028	H12_GT	12	GT	1.26295	s.GT
Otu0028	H17_GT	17	GT	1.009	s.GT
Otu0028	H19_GT	19	GT	1.43226	s.GT
Otu0028	H18_GT	18	GT	0.0778207	s.GT
Otu0028	H22_GT	22	GT	1.03721	s.GT
Otu0041	H20_GI	20	GI	-0.261256	s.GT
Otu0041	H5_GI	5	GI	-0.261256	s.GT
Otu0041	H11_GI	11	GI	-0.261256	s.GT
Otu0041	H14_GI	14	GI	-0.261256	s.GT
Otu0041	H12_GI	12	GI	-0.261256	s.GT
Otu0041	H19_GI	19	GI	-0.261256	s.GT
Otu0041	H21_GI	21	GI	-0.261256	s.GT
Otu0041	H23_GI	23	GI	-0.261256	s.GT
Otu0041	H18_GI	18	GI	-0.261256	s.GT
Otu0041	H22_GI	22	GI	-0.261256	s.GT
Otu0041	H17_GI	17	GI	-0.261256	s.GT
Otu0041	H8_GI	8	GI	-0.261256	s.GT
Otu0041	H22_GD	22	GD	0.372429	s.GT
Otu0041	H5_GD	5	GD	-0.261256	s.GT
Otu0041	H19_GD	19	GD	-0.261256	s.GT
Otu0041	H11_GD	11	GD	-0.208449	s.GT
Otu0041	H18_GD	18	GD	-0.261256	s.GT
Otu0041	H20_GD	20	GD	-0.261256	s.GT
Otu0041	H21_GD	21	GD	-0.208449	s.GT
Otu0041	H17_GD	17	GD	-0.261256	s.GT
Otu0041	H14_GD	14	GD	-0.261256	s.GT
Otu0041	H12_GD	12	GD	-0.261256	s.GT
Otu0041	H8_GD	8	GD	-0.261256	s.GT
Otu0041	H23_GD	23	GD	-0.129239	s.GT
Otu0041	H5_BG	5	BG	-0.261256	s.GT
Otu0041	H11_BG	11	BG	0.214008	s.GT
Otu0041	H14_BG	14	BG	-0.129239	s.GT
Otu0041	H21_BG	21	BG	-0.261256	s.GT
Otu0041	H23_BG	23	BG	-0.261256	s.GT
Otu0041	H22_BG	22	BG	-0.261256	s.GT
Otu0041	H17_BG	17	BG	-0.261256	s.GT
Otu0041	H19_BG	19	BG	-0.182046	s.GT
Otu0041	H8_BG	8	BG	-0.261256	s.GT
Otu0041	H18_BG	18	BG	0.134797	s.GT
Otu0041	H12_BG	12	BG	-0.155642	s.GT
Otu0041	H20_BG	20	BG	-0.234853	s.GT
Otu0041	H23_HL	23	HL	-0.261256	s.GT
Otu0041	H17_HL	17	HL	-0.261256	s.GT
Otu0041	H5_HL	5	HL	-0.261256	s.GT
Otu0041	H22_HL	22	HL	-0.261256	s.GT
Otu0041	H14_HL	14	HL	0.240411	s.GT
Otu0041	H20_HL	20	HL	-0.261256	s.GT
Otu0041	H21_HL	21	HL	0.108394	s.GT
Otu0041	H12_HL	12	HL	-0.261256	s.GT
Otu0041	H18_HL	18	HL	-0.261256	s.GT
Otu0041	H19_HL	19	HL	-0.261256	s.GT
Otu0041	H8_HL	8	HL	-0.261256	s.GT
Otu0041	H11_HL	11	HL	-0.261256	s.GT
Otu0041	H5_MT	5	MT	-0.261256	s.GT
Otu0041	H22_MT	22	MT	-0.261256	s.GT
Otu0041	H17_MT	17	MT	-0.261256	s.GT
Otu0041	H20_MT	20	MT	-0.261256	s.GT
Otu0041	H19_MT	19	MT	-0.261256	s.GT
Otu0041	H11_MT	11	MT	-0.261256	s.GT
Otu0041	H14_MT	14	MT	-0.261256	s.GT
Otu0041	H23_MT	23	MT	-0.261256	s.GT
Otu0041	H12_MT	12	MT	-0.261256	s.GT
Otu0041	H21_MT	21	MT	-0.261256	s.GT
Otu0041	H18_MT	18	MT	-0.261256	s.GT
Otu0041	H8_MT	8	MT	-0.261256	s.GT
Otu0041	H21_AM	21	AM	-0.261256	s.GT
Otu0041	H5_AM	5	AM	-0.261256	s.GT
Otu0041	H14_AM	14	AM	-0.261256	s.GT
Otu0041	H19_AM	19	AM	-0.234853	s.GT
Otu0041	H18_AM	18	AM	0.161201	s.GT
Otu0041	H23_AM	23	AM	-0.261256	s.GT
Otu0041	H22_AM	22	AM	-0.261256	s.GT
Otu0041	H17_AM	17	AM	-0.261256	s.GT
Otu0041	H11_AM	11	AM	-0.261256	s.GT
Otu0041	H8_AM	8	AM	-0.261256	s.GT
Otu0041	H20_AM	20	AM	-0.155642	s.GT
Otu0041	H11_MC	11	MC	-0.261256	s.GT
Otu0041	H20_MC	20	MC	-0.261256	s.GT
Otu0041	H17_MC	17	MC	-0.261256	s.GT
Otu0041	H23_MC	23	MC	-0.261256	s.GT
Otu0041	H8_MC	8	MC	-0.261256	s.GT
Otu0041	H12_MC	12	MC	0.926904	s.GT
Otu0041	H22_MC	22	MC	-0.261256	s.GT
Otu0041	H14_MC	14	MC	-0.261256	s.GT
Otu0041	H19_MC	19	MC	-0.261256	s.GT
Otu0041	H21_MC	21	MC	-0.261256	s.GT
Otu0041	H5_MC	5	MC	-0.261256	s.GT
Otu0041	H18_MC	18	MC	-0.261256	s.GT
Otu0041	H23_GT	23	GT	-0.261256	s.GT
Otu0041	H19_GT	19	GT	4.14814	s.GT
Otu0041	H8_GT	8	GT	-0.182046	s.GT
Otu0041	H20_GT	20	GT	1.6662	s.GT
Otu0041	H14_GT	14	GT	0.134797	s.GT
Otu0041	H21_GT	21	GT	-0.234853	s.GT
Otu0041	H12_GT	12	GT	7.5542	s.GT
Otu0041	H18_GT	18	GT	3.092	s.GT
Otu0041	H11_GT	11	GT	0.45164	s.GT
Otu0041	H17_GT	17	GT	-0.129239	s.GT
Otu0041	H22_GT	22	GT	0.953308	s.GT
Otu0041	H5_GT	5	GT	-0.208449	s.GT
Otu0058	H14_GI	14	GI	-0.27614	s.BG
Otu0058	H17_GI	17	GI	-0.27614	s.BG
Otu0058	H19_GI	19	GI	-0.27614	s.BG
Otu0058	H12_GI	12	GI	-0.27614	s.BG
Otu0058	H22_GI	22	GI	-0.27614	s.BG
Otu0058	H11_GI	11	GI	-0.27614	s.BG
Otu0058	H21_GI	21	GI	-0.27614	s.BG
Otu0058	H5_GI	5	GI	-0.27614	s.BG
Otu0058	H23_GI	23	GI	-0.27614	s.BG
Otu0058	H8_GI	8	GI	-0.27614	s.BG
Otu0058	H20_GI	20	GI	-0.27614	s.BG
Otu0058	H18_GI	18	GI	-0.27614	s.BG
Otu0058	H20_GD	20	GD	-0.27614	s.BG
Otu0058	H23_GD	23	GD	-0.27614	s.BG
Otu0058	H21_GD	21	GD	-0.27614	s.BG
Otu0058	H14_GD	14	GD	-0.27614	s.BG
Otu0058	H18_GD	18	GD	-0.27614	s.BG
Otu0058	H22_GD	22	GD	-0.27614	s.BG
Otu0058	H12_GD	12	GD	-0.238285	s.BG
Otu0058	H19_GD	19	GD	-0.27614	s.BG
Otu0058	H8_GD	8	GD	-0.27614	s.BG
Otu0058	H11_GD	11	GD	-0.27614	s.BG
Otu0058	H5_GD	5	GD	-0.27614	s.BG
Otu0058	H17_GD	17	GD	-0.27614	s.BG
Otu0058	H11_BG	11	BG	0.215971	s.BG
Otu0058	H22_BG	22	BG	7.82476	s.BG
Otu0058	H21_BG	21	BG	1.50303	s.BG
Otu0058	H14_BG	14	BG	2.52511	s.BG
Otu0058	H12_BG	12	BG	3.47147	s.BG
Otu0058	H18_BG	18	BG	0.783791	s.BG
Otu0058	H20_BG	20	BG	-0.162576	s.BG
Otu0058	H23_BG	23	BG	1.35161	s.BG
Otu0058	H5_BG	5	BG	1.57874	s.BG
Otu0058	H19_BG	19	BG	-0.27614	s.BG
Otu0058	H8_BG	8	BG	0.29168	s.BG
Otu0058	H17_BG	17	BG	0.29168	s.BG
Otu0058	H12_HL	12	HL	-0.27614	s.BG
Otu0058	H14_HL	14	HL	-0.238285	s.BG
Otu0058	H20_HL	20	HL	-0.27614	s.BG
Otu0058	H8_HL	8	HL	-0.27614	s.BG
Otu0058	H18_HL	18	HL	1.12448	s.BG
Otu0058	H5_HL	5	HL	-0.27614	s.BG
Otu0058	H23_HL	23	HL	-0.27614	s.BG
Otu0058	H11_HL	11	HL	-0.27614	s.BG
Otu0058	H21_HL	21	HL	-0.27614	s.BG
Otu0058	H22_HL	22	HL	-0.27614	s.BG
Otu0058	H19_HL	19	HL	-0.27614	s.BG
Otu0058	H17_HL	17	HL	-0.0111572	s.BG
Otu0058	H11_MT	11	MT	-0.27614	s.BG
Otu0058	H17_MT	17	MT	-0.27614	s.BG
Otu0058	H12_MT	12	MT	-0.27614	s.BG
Otu0058	H20_MT	20	MT	-0.27614	s.BG
Otu0058	H5_MT	5	MT	-0.27614	s.BG
Otu0058	H18_MT	18	MT	-0.27614	s.BG
Otu0058	H14_MT	14	MT	-0.27614	s.BG
Otu0058	H22_MT	22	MT	-0.27614	s.BG
Otu0058	H23_MT	23	MT	-0.27614	s.BG
Otu0058	H19_MT	19	MT	-0.27614	s.BG
Otu0058	H21_MT	21	MT	-0.27614	s.BG
Otu0058	H8_MT	8	MT	-0.27614	s.BG
Otu0058	H5_AM	5	AM	-0.0490118	s.BG
Otu0058	H11_AM	11	AM	-0.27614	s.BG
Otu0058	H20_AM	20	AM	-0.27614	s.BG
Otu0058	H17_AM	17	AM	-0.124721	s.BG
Otu0058	H19_AM	19	AM	-0.27614	s.BG
Otu0058	H22_AM	22	AM	-0.27614	s.BG
Otu0058	H14_AM	14	AM	-0.27614	s.BG
Otu0058	H18_AM	18	AM	-0.27614	s.BG
Otu0058	H21_AM	21	AM	-0.27614	s.BG
Otu0058	H23_AM	23	AM	-0.162576	s.BG
Otu0058	H8_AM	8	AM	-0.27614	s.BG
Otu0058	H8_MC	8	MC	-0.27614	s.BG
Otu0058	H21_MC	21	MC	-0.27614	s.BG
Otu0058	H22_MC	22	MC	-0.27614	s.BG
Otu0058	H17_MC	17	MC	-0.27614	s.BG
Otu0058	H23_MC	23	MC	-0.27614	s.BG
Otu0058	H12_MC	12	MC	-0.27614	s.BG
Otu0058	H11_MC	11	MC	-0.27614	s.BG
Otu0058	H5_MC	5	MC	-0.27614	s.BG
Otu0058	H14_MC	14	MC	-0.27614	s.BG
Otu0058	H19_MC	19	MC	-0.27614	s.BG
Otu0058	H20_MC	20	MC	-0.27614	s.BG
Otu0058	H18_MC	18	MC	-0.27614	s.BG
Otu0058	H18_GT	18	GT	-0.0490118	s.BG
Otu0058	H19_GT	19	GT	-0.27614	s.BG
Otu0058	H14_GT	14	GT	-0.238285	s.BG
Otu0058	H8_GT	8	GT	-0.0868665	s.BG
Otu0058	H12_GT	12	GT	-0.0490118	s.BG
Otu0058	H20_GT	20	GT	-0.27614	s.BG
Otu0058	H23_GT	23	GT	-0.27614	s.BG
Otu0058	H17_GT	17	GT	-0.200431	s.BG
Otu0058	H11_GT	11	GT	-0.200431	s.BG
Otu0058	H21_GT	21	GT	-0.27614	s.BG
Otu0058	H22_GT	22	GT	0.140262	s.BG
Otu0058	H5_GT	5	GT	-0.238285	s.BG
Otu0060	H20_GI	20	GI	-0.369766	s.BG
Otu0060	H17_GI	17	GI	-0.369766	s.BG
Otu0060	H19_GI	19	GI	-0.369766	s.BG
Otu0060	H8_GI	8	GI	-0.314793	s.BG
Otu0060	H21_GI	21	GI	-0.369766	s.BG
Otu0060	H14_GI	14	GI	-0.314793	s.BG
Otu0060	H5_GI	5	GI	-0.369766	s.BG
Otu0060	H23_GI	23	GI	-0.314793	s.BG
Otu0060	H18_GI	18	GI	-0.369766	s.BG
Otu0060	H22_GI	22	GI	-0.369766	s.BG
Otu0060	H12_GI	12	GI	-0.369766	s.BG
Otu0060	H11_GI	11	GI	-0.369766	s.BG
Otu0060	H19_GD	19	GD	-0.369766	s.BG
Otu0060	H20_GD	20	GD	0.619749	s.BG
Otu0060	H21_GD	21	GD	-0.369766	s.BG
Otu0060	H8_GD	8	GD	-0.369766	s.BG
Otu0060	H12_GD	12	GD	1.99407	s.BG
Otu0060	H23_GD	23	GD	-0.369766	s.BG
Otu0060	H17_GD	17	GD	-0.369766	s.BG
Otu0060	H5_GD	5	GD	-0.369766	s.BG
Otu0060	H14_GD	14	GD	-0.369766	s.BG
Otu0060	H18_GD	18	GD	-0.369766	s.BG
Otu0060	H22_GD	22	GD	-0.25982	s.BG
Otu0060	H11_GD	11	GD	-0.369766	s.BG
Otu0060	H12_BG	12	BG	1.38937	s.BG
Otu0060	H18_BG	18	BG	1.88413	s.BG
Otu0060	H14_BG	14	BG	5.51235	s.BG
Otu0060	H23_BG	23	BG	0.179964	s.BG
Otu0060	H21_BG	21	BG	-0.25982	s.BG
Otu0060	H11_BG	11	BG	0.399856	s.BG
Otu0060	H22_BG	22	BG	1.82916	s.BG
Otu0060	H8_BG	8	BG	1.11451	s.BG
Otu0060	H17_BG	17	BG	-0.204847	s.BG
Otu0060	H20_BG	20	BG	4.13802	s.BG
Otu0060	H19_BG	19	BG	-0.314793	s.BG
Otu0060	H5_BG	5	BG	3.53332	s.BG
Otu0060	H23_HL	23	HL	-0.369766	s.BG
Otu0060	H14_HL	14	HL	3.14851	s.BG
Otu0060	H5_HL	5	HL	-0.314793	s.BG
Otu0060	H21_HL	21	HL	-0.314793	s.BG
Otu0060	H17_HL	17	HL	-0.369766	s.BG
Otu0060	H20_HL	20	HL	-0.369766	s.BG
Otu0060	H8_HL	8	HL	-0.369766	s.BG
Otu0060	H19_HL	19	HL	-0.369766	s.BG
Otu0060	H12_HL	12	HL	-0.369766	s.BG
Otu0060	H22_HL	22	HL	-0.369766	s.BG
Otu0060	H18_HL	18	HL	-0.369766	s.BG
Otu0060	H11_HL	11	HL	-0.369766	s.BG
Otu0060	H19_MT	19	MT	-0.369766	s.BG
Otu0060	H23_MT	23	MT	-0.369766	s.BG
Otu0060	H20_MT	20	MT	0.179964	s.BG
Otu0060	H22_MT	22	MT	-0.369766	s.BG
Otu0060	H8_MT	8	MT	-0.314793	s.BG
Otu0060	H21_MT	21	MT	-0.369766	s.BG
Otu0060	H12_MT	12	MT	-0.369766	s.BG
Otu0060	H5_MT	5	MT	-0.369766	s.BG
Otu0060	H18_MT	18	MT	-0.369766	s.BG
Otu0060	H14_MT	14	MT	-0.369766	s.BG
Otu0060	H17_MT	17	MT	-0.314793	s.BG
Otu0060	H11_MT	11	MT	-0.369766	s.BG
Otu0060	H14_AM	14	AM	-0.314793	s.BG
Otu0060	H18_AM	18	AM	-0.369766	s.BG
Otu0060	H8_AM	8	AM	-0.369766	s.BG
Otu0060	H20_AM	20	AM	0.124991	s.BG
Otu0060	H23_AM	23	AM	0.344883	s.BG
Otu0060	H19_AM	19	AM	-0.369766	s.BG
Otu0060	H5_AM	5	AM	-0.314793	s.BG
Otu0060	H21_AM	21	AM	-0.369766	s.BG
Otu0060	H11_AM	11	AM	-0.369766	s.BG
Otu0060	H22_AM	22	AM	-0.369766	s.BG
Otu0060	H17_AM	17	AM	-0.25982	s.BG
Otu0060	H14_MC	14	MC	-0.369766	s.BG
Otu0060	H12_MC	12	MC	-0.369766	s.BG
Otu0060	H17_MC	17	MC	-0.369766	s.BG
Otu0060	H5_MC	5	MC	-0.25982	s.BG
Otu0060	H22_MC	22	MC	-0.369766	s.BG
Otu0060	H20_MC	20	MC	-0.314793	s.BG
Otu0060	H11_MC	11	MC	-0.314793	s.BG
Otu0060	H19_MC	19	MC	-0.369766	s.BG
Otu0060	H18_MC	18	MC	-0.369766	s.BG
Otu0060	H21_MC	21	MC	-0.25982	s.BG
Otu0060	H23_MC	23	MC	-0.369766	s.BG
Otu0060	H8_MC	8	MC	-0.369766	s.BG
Otu0060	H22_GT	22	GT	-0.149874	s.BG
Otu0060	H5_GT	5	GT	-0.369766	s.BG
Otu0060	H12_GT	12	GT	-0.149874	s.BG
Otu0060	H17_GT	17	GT	-0.369766	s.BG
Otu0060	H14_GT	14	GT	-0.0949008	s.BG
Otu0060	H8_GT	8	GT	-0.0949008	s.BG
Otu0060	H20_GT	20	GT	-0.369766	s.BG
Otu0060	H18_GT	18	GT	0.179964	s.BG
Otu0060	H23_GT	23	GT	-0.149874	s.BG
Otu0060	H21_GT	21	GT	-0.369766	s.BG
Otu0060	H19_GT	19	GT	-0.314793	s.BG
Otu0060	H11_GT	11	GT	-0.369766	s.BG
Otu0066	H14_GI	14	GI	-0.113853	s.GT
Otu0066	H8_GI	8	GI	-0.113853	s.GT
Otu0066	H19_GI	19	GI	-0.113853	s.GT
Otu0066	H20_GI	20	GI	-0.113853	s.GT
Otu0066	H5_GI	5	GI	-0.113853	s.GT
Otu0066	H11_GI	11	GI	-0.113853	s.GT
Otu0066	H12_GI	12	GI	-0.113853	s.GT
Otu0066	H21_GI	21	GI	-0.113853	s.GT
Otu0066	H17_GI	17	GI	-0.113853	s.GT
Otu0066	H23_GI	23	GI	-0.113853	s.GT
Otu0066	H22_GI	22	GI	-0.113853	s.GT
Otu0066	H18_GI	18	GI	-0.113853	s.GT
Otu0066	H8_GD	8	GD	-0.113853	s.GT
Otu0066	H22_GD	22	GD	-0.113853	s.GT
Otu0066	H12_GD	12	GD	-0.113853	s.GT
Otu0066	H5_GD	5	GD	-0.113853	s.GT
Otu0066	H20_GD	20	GD	-0.113853	s.GT
Otu0066	H14_GD	14	GD	-0.113853	s.GT
Otu0066	H18_GD	18	GD	-0.113853	s.GT
Otu0066	H21_GD	21	GD	-0.0952043	s.GT
Otu0066	H17_GD	17	GD	-0.113853	s.GT
Otu0066	H19_GD	19	GD	-0.113853	s.GT
Otu0066	H23_GD	23	GD	-0.113853	s.GT
Otu0066	H11_GD	11	GD	-0.113853	s.GT
Otu0066	H17_BG	17	BG	-0.113853	s.GT
Otu0066	H21_BG	21	BG	-0.113853	s.GT
Otu0066	H22_BG	22	BG	-0.113853	s.GT
Otu0066	H19_BG	19	BG	-0.0206112	s.GT
Otu0066	H12_BG	12	BG	-0.113853	s.GT
Otu0066	H5_BG	5	BG	-0.113853	s.GT
Otu0066	H18_BG	18	BG	-0.113853	s.GT
Otu0066	H20_BG	20	BG	-0.113853	s.GT
Otu0066	H14_BG	14	BG	-0.113853	s.GT
Otu0066	H11_BG	11	BG	0.0726301	s.GT
Otu0066	H8_BG	8	BG	-0.113853	s.GT
Otu0066	H23_BG	23	BG	-0.113853	s.GT
Otu0066	H17_HL	17	HL	-0.113853	s.GT
Otu0066	H11_HL	11	HL	-0.113853	s.GT
Otu0066	H8_HL	8	HL	-0.113853	s.GT
Otu0066	H20_HL	20	HL	-0.113853	s.GT
Otu0066	H19_HL	19	HL	-0.113853	s.GT
Otu0066	H12_HL	12	HL	-0.113853	s.GT
Otu0066	H22_HL	22	HL	-0.113853	s.GT
Otu0066	H23_HL	23	HL	-0.113853	s.GT
Otu0066	H5_HL	5	HL	-0.113853	s.GT
Otu0066	H21_HL	21	HL	-0.113853	s.GT
Otu0066	H18_HL	18	HL	-0.113853	s.GT
Otu0066	H14_HL	14	HL	-0.113853	s.GT
Otu0066	H19_MT	19	MT	-0.113853	s.GT
Otu0066	H20_MT	20	MT	-0.113853	s.GT
Otu0066	H5_MT	5	MT	-0.113853	s.GT
Otu0066	H17_MT	17	MT	-0.113853	s.GT
Otu0066	H22_MT	22	MT	-0.113853	s.GT
Otu0066	H12_MT	12	MT	-0.113853	s.GT
Otu0066	H8_MT	8	MT	-0.113853	s.GT
Otu0066	H18_MT	18	MT	-0.113853	s.GT
Otu0066	H23_MT	23	MT	-0.113853	s.GT
Otu0066	H14_MT	14	MT	-0.113853	s.GT
Otu0066	H21_MT	21	MT	-0.113853	s.GT
Otu0066	H11_MT	11	MT	-0.113853	s.GT
Otu0066	H20_AM	20	AM	-0.113853	s.GT
Otu0066	H18_AM	18	AM	-0.0952043	s.GT
Otu0066	H17_AM	17	AM	-0.113853	s.GT
Otu0066	H22_AM	22	AM	-0.113853	s.GT
Otu0066	H8_AM	8	AM	-0.113853	s.GT
Otu0066	H21_AM	21	AM	-0.113853	s.GT
Otu0066	H5_AM	5	AM	-0.113853	s.GT
Otu0066	H19_AM	19	AM	-0.0952043	s.GT
Otu0066	H11_AM	11	AM	-0.113853	s.GT
Otu0066	H14_AM	14	AM	-0.113853	s.GT
Otu0066	H23_AM	23	AM	-0.113853	s.GT
Otu0066	H19_MC	19	MC	-0.113853	s.GT
Otu0066	H17_MC	17	MC	-0.113853	s.GT
Otu0066	H11_MC	11	MC	-0.113853	s.GT
Otu0066	H20_MC	20	MC	-0.113853	s.GT
Otu0066	H8_MC	8	MC	-0.113853	s.GT
Otu0066	H5_MC	5	MC	-0.113853	s.GT
Otu0066	H18_MC	18	MC	-0.113853	s.GT
Otu0066	H12_MC	12	MC	-0.113853	s.GT
Otu0066	H22_MC	22	MC	-0.113853	s.GT
Otu0066	H14_MC	14	MC	-0.113853	s.GT
Otu0066	H21_MC	21	MC	-0.113853	s.GT
Otu0066	H23_MC	23	MC	-0.113853	s.GT
Otu0066	H12_GT	12	GT	-0.0952043	s.GT
Otu0066	H8_GT	8	GT	-0.113853	s.GT
Otu0066	H19_GT	19	GT	9.62054	s.GT
Otu0066	H5_GT	5	GT	-0.0765561	s.GT
Otu0066	H11_GT	11	GT	0.538837	s.GT
Otu0066	H20_GT	20	GT	-0.113853	s.GT
Otu0066	H14_GT	14	GT	-0.113853	s.GT
Otu0066	H17_GT	17	GT	-0.0952043	s.GT
Otu0066	H23_GT	23	GT	-0.113853	s.GT
Otu0066	H18_GT	18	GT	-0.113853	s.GT
Otu0066	H22_GT	22	GT	-0.0952043	s.GT
Otu0066	H21_GT	21	GT	-0.113853	s.GT
Otu0095	H14_GI	14	GI	0.197914	s.GI
Otu0095	H12_GI	12	GI	8.59641	s.GI
Otu0095	H5_GI	5	GI	1.98598	s.GI
Otu0095	H8_GI	8	GI	0.360465	s.GI
Otu0095	H19_GI	19	GI	-0.0188218	s.GI
Otu0095	H17_GI	17	GI	-0.181373	s.GI
Otu0095	H21_GI	21	GI	-0.127189	s.GI
Otu0095	H22_GI	22	GI	0.414649	s.GI
Otu0095	H20_GI	20	GI	0.197914	s.GI
Otu0095	H11_GI	11	GI	1.60669	s.GI
Otu0095	H18_GI	18	GI	1.28159	s.GI
Otu0095	H23_GI	23	GI	-0.0730056	s.GI
Otu0095	H18_GD	18	GD	-0.235557	s.GI
Otu0095	H8_GD	8	GD	-0.235557	s.GI
Otu0095	H5_GD	5	GD	-0.181373	s.GI
Otu0095	H22_GD	22	GD	-0.235557	s.GI
Otu0095	H11_GD	11	GD	-0.235557	s.GI
Otu0095	H19_GD	19	GD	-0.235557	s.GI
Otu0095	H20_GD	20	GD	-0.181373	s.GI
Otu0095	H21_GD	21	GD	-0.235557	s.GI
Otu0095	H12_GD	12	GD	-0.235557	s.GI
Otu0095	H23_GD	23	GD	-0.235557	s.GI
Otu0095	H17_GD	17	GD	-0.235557	s.GI
Otu0095	H14_GD	14	GD	-0.235557	s.GI
Otu0095	H8_BG	8	BG	-0.235557	s.GI
Otu0095	H22_BG	22	BG	-0.235557	s.GI
Otu0095	H23_BG	23	BG	-0.235557	s.GI
Otu0095	H20_BG	20	BG	-0.235557	s.GI
Otu0095	H18_BG	18	BG	-0.235557	s.GI
Otu0095	H17_BG	17	BG	-0.235557	s.GI
Otu0095	H19_BG	19	BG	-0.235557	s.GI
Otu0095	H12_BG	12	BG	-0.235557	s.GI
Otu0095	H21_BG	21	BG	-0.235557	s.GI
Otu0095	H5_BG	5	BG	-0.235557	s.GI
Otu0095	H14_BG	14	BG	-0.235557	s.GI
Otu0095	H11_BG	11	BG	-0.235557	s.GI
Otu0095	H20_HL	20	HL	-0.235557	s.GI
Otu0095	H19_HL	19	HL	-0.235557	s.GI
Otu0095	H14_HL	14	HL	-0.235557	s.GI
Otu0095	H17_HL	17	HL	-0.235557	s.GI
Otu0095	H22_HL	22	HL	-0.235557	s.GI
Otu0095	H12_HL	12	HL	-0.235557	s.GI
Otu0095	H11_HL	11	HL	-0.0188218	s.GI
Otu0095	H5_HL	5	HL	2.41945	s.GI
Otu0095	H21_HL	21	HL	-0.235557	s.GI
Otu0095	H8_HL	8	HL	-0.235557	s.GI
Otu0095	H23_HL	23	HL	-0.235557	s.GI
Otu0095	H18_HL	18	HL	-0.235557	s.GI
Otu0095	H12_MT	12	MT	-0.127189	s.GI
Otu0095	H14_MT	14	MT	-0.235557	s.GI
Otu0095	H21_MT	21	MT	-0.235557	s.GI
Otu0095	H19_MT	19	MT	-0.235557	s.GI
Otu0095	H11_MT	11	MT	-0.235557	s.GI
Otu0095	H17_MT	17	MT	-0.235557	s.GI
Otu0095	H22_MT	22	MT	-0.235557	s.GI
Otu0095	H5_MT	5	MT	-0.235557	s.GI
Otu0095	H18_MT	18	MT	-0.235557	s.GI
Otu0095	H8_MT	8	MT	-0.235557	s.GI
Otu0095	H23_MT	23	MT	-0.235557	s.GI
Otu0095	H20_MT	20	MT	-0.235557	s.GI
Otu0095	H20_AM	20	AM	-0.235557	s.GI
Otu0095	H17_AM	17	AM	-0.235557	s.GI
Otu0095	H22_AM	22	AM	-0.235557	s.GI
Otu0095	H18_AM	18	AM	-0.235557	s.GI
Otu0095	H8_AM	8	AM	-0.235557	s.GI
Otu0095	H23_AM	23	AM	-0.235557	s.GI
Otu0095	H19_AM	19	AM	-0.235557	s.GI
Otu0095	H11_AM	11	AM	-0.235557	s.GI
Otu0095	H21_AM	21	AM	-0.235557	s.GI
Otu0095	H14_AM	14	AM	-0.235557	s.GI
Otu0095	H5_AM	5	AM	-0.235557	s.GI
Otu0095	H17_MC	17	MC	-0.235557	s.GI
Otu0095	H19_MC	19	MC	-0.235557	s.GI
Otu0095	H5_MC	5	MC	0.197914	s.GI
Otu0095	H8_MC	8	MC	-0.235557	s.GI
Otu0095	H20_MC	20	MC	-0.235557	s.GI
Otu0095	H18_MC	18	MC	0.089546	s.GI
Otu0095	H12_MC	12	MC	-0.235557	s.GI
Otu0095	H14_MC	14	MC	-0.235557	s.GI
Otu0095	H22_MC	22	MC	-0.181373	s.GI
Otu0095	H11_MC	11	MC	1.17322	s.GI
Otu0095	H21_MC	21	MC	-0.235557	s.GI
Otu0095	H23_MC	23	MC	-0.235557	s.GI
Otu0095	H20_GT	20	GT	-0.235557	s.GI
Otu0095	H8_GT	8	GT	-0.235557	s.GI
Otu0095	H11_GT	11	GT	-0.235557	s.GI
Otu0095	H21_GT	21	GT	-0.235557	s.GI
Otu0095	H5_GT	5	GT	-0.235557	s.GI
Otu0095	H14_GT	14	GT	-0.235557	s.GI
Otu0095	H22_GT	22	GT	-0.235557	s.GI
Otu0095	H23_GT	23	GT	-0.235557	s.GI
Otu0095	H19_GT	19	GT	-0.235557	s.GI
Otu0095	H18_GT	18	GT	-0.235557	s.GI
Otu0095	H12_GT	12	GT	-0.235557	s.GI
Otu0095	H17_GT	17	GT	-0.235557	s.GI
Otu0124	H11_GI	11	GI	-0.262171	s.GT
Otu0124	H5_GI	5	GI	-0.262171	s.GT
Otu0124	H18_GI	18	GI	-0.262171	s.GT
Otu0124	H12_GI	12	GI	-0.262171	s.GT
Otu0124	H23_GI	23	GI	-0.262171	s.GT
Otu0124	H20_GI	20	GI	-0.175691	s.GT
Otu0124	H19_GI	19	GI	-0.262171	s.GT
Otu0124	H21_GI	21	GI	-0.262171	s.GT
Otu0124	H22_GI	22	GI	-0.262171	s.GT
Otu0124	H17_GI	17	GI	-0.262171	s.GT
Otu0124	H8_GI	8	GI	-0.262171	s.GT
Otu0124	H14_GI	14	GI	-0.262171	s.GT
Otu0124	H21_GD	21	GD	-0.262171	s.GT
Otu0124	H17_GD	17	GD	-0.262171	s.GT
Otu0124	H11_GD	11	GD	-0.262171	s.GT
Otu0124	H22_GD	22	GD	-0.262171	s.GT
Otu0124	H5_GD	5	GD	-0.262171	s.GT
Otu0124	H23_GD	23	GD	-0.262171	s.GT
Otu0124	H18_GD	18	GD	-0.262171	s.GT
Otu0124	H8_GD	8	GD	-0.262171	s.GT
Otu0124	H20_GD	20	GD	-0.262171	s.GT
Otu0124	H12_GD	12	GD	-0.262171	s.GT
Otu0124	H14_GD	14	GD	-0.262171	s.GT
Otu0124	H19_GD	19	GD	-0.262171	s.GT
Otu0124	H22_BG	22	BG	-0.262171	s.GT
Otu0124	H18_BG	18	BG	-0.262171	s.GT
Otu0124	H23_BG	23	BG	-0.262171	s.GT
Otu0124	H8_BG	8	BG	-0.0892108	s.GT
Otu0124	H20_BG	20	BG	-0.262171	s.GT
Otu0124	H12_BG	12	BG	-0.262171	s.GT
Otu0124	H21_BG	21	BG	-0.262171	s.GT
Otu0124	H11_BG	11	BG	-0.262171	s.GT
Otu0124	H5_BG	5	BG	-0.175691	s.GT
Otu0124	H14_BG	14	BG	-0.262171	s.GT
Otu0124	H17_BG	17	BG	-0.262171	s.GT
Otu0124	H19_BG	19	BG	-0.262171	s.GT
Otu0124	H21_HL	21	HL	-0.262171	s.GT
Otu0124	H20_HL	20	HL	-0.262171	s.GT
Otu0124	H19_HL	19	HL	-0.262171	s.GT
Otu0124	H14_HL	14	HL	-0.262171	s.GT
Otu0124	H5_HL	5	HL	-0.262171	s.GT
Otu0124	H11_HL	11	HL	-0.262171	s.GT
Otu0124	H12_HL	12	HL	-0.262171	s.GT
Otu0124	H8_HL	8	HL	-0.262171	s.GT
Otu0124	H23_HL	23	HL	-0.262171	s.GT
Otu0124	H22_HL	22	HL	-0.262171	s.GT
Otu0124	H18_HL	18	HL	-0.262171	s.GT
Otu0124	H17_HL	17	HL	-0.262171	s.GT
Otu0124	H5_MT	5	MT	-0.262171	s.GT
Otu0124	H17_MT	17	MT	-0.262171	s.GT
Otu0124	H20_MT	20	MT	-0.262171	s.GT
Otu0124	H11_MT	11	MT	-0.262171	s.GT
Otu0124	H12_MT	12	MT	-0.262171	s.GT
Otu0124	H14_MT	14	MT	-0.262171	s.GT
Otu0124	H8_MT	8	MT	-0.262171	s.GT
Otu0124	H23_MT	23	MT	-0.262171	s.GT
Otu0124	H22_MT	22	MT	-0.262171	s.GT
Otu0124	H19_MT	19	MT	-0.262171	s.GT
Otu0124	H18_MT	18	MT	-0.262171	s.GT
Otu0124	H21_MT	21	MT	-0.262171	s.GT
Otu0124	H23_AM	23	AM	-0.262171	s.GT
Otu0124	H5_AM	5	AM	-0.262171	s.GT
Otu0124	H20_AM	20	AM	-0.175691	s.GT
Otu0124	H17_AM	17	AM	-0.262171	s.GT
Otu0124	H21_AM	21	AM	-0.262171	s.GT
Otu0124	H11_AM	11	AM	-0.262171	s.GT
Otu0124	H8_AM	8	AM	-0.262171	s.GT
Otu0124	H19_AM	19	AM	-0.262171	s.GT
Otu0124	H18_AM	18	AM	-0.262171	s.GT
Otu0124	H22_AM	22	AM	-0.262171	s.GT
Otu0124	H14_AM	14	AM	-0.262171	s.GT
Otu0124	H23_MC	23	MC	-0.262171	s.GT
Otu0124	H18_MC	18	MC	-0.262171	s.GT
Otu0124	H12_MC	12	MC	-0.262171	s.GT
Otu0124	H17_MC	17	MC	-0.262171	s.GT
Otu0124	H5_MC	5	MC	-0.262171	s.GT
Otu0124	H11_MC	11	MC	-0.262171	s.GT
Otu0124	H20_MC	20	MC	-0.262171	s.GT
Otu0124	H21_MC	21	MC	-0.262171	s.GT
Otu0124	H19_MC	19	MC	-0.175691	s.GT
Otu0124	H8_MC	8	MC	-0.262171	s.GT
Otu0124	H22_MC	22	MC	-0.262171	s.GT
Otu0124	H14_MC	14	MC	-0.262171	s.GT
Otu0124	H20_GT	20	GT	0.948548	s.GT
Otu0124	H17_GT	17	GT	-0.00273094	s.GT
Otu0124	H8_GT	8	GT	3.54295	s.GT
Otu0124	H22_GT	22	GT	-0.0892108	s.GT
Otu0124	H19_GT	19	GT	3.28351	s.GT
Otu0124	H21_GT	21	GT	1.29447	s.GT
Otu0124	H18_GT	18	GT	0.429669	s.GT
Otu0124	H23_GT	23	GT	0.170229	s.GT
Otu0124	H11_GT	11	GT	-0.00273094	s.GT
Otu0124	H14_GT	14	GT	3.19703	s.GT
Otu0124	H5_GT	5	GT	7.08862	s.GT
Otu0124	H12_GT	12	GT	1.38095	s.GT
Otu0131	H17_GI	17	GI	-0.284147	s.GT
Otu0131	H8_GI	8	GI	-0.284147	s.GT
Otu0131	H21_GI	21	GI	-0.284147	s.GT
Otu0131	H5_GI	5	GI	-0.284147	s.GT
Otu0131	H14_GI	14	GI	-0.284147	s.GT
Otu0131	H12_GI	12	GI	-0.284147	s.GT
Otu0131	H18_GI	18	GI	-0.284147	s.GT
Otu0131	H20_GI	20	GI	-0.284147	s.GT
Otu0131	H22_GI	22	GI	-0.284147	s.GT
Otu0131	H23_GI	23	GI	0.0237689	s.GT
Otu0131	H19_GI	19	GI	-0.284147	s.GT
Otu0131	H11_GI	11	GI	-0.284147	s.GT
Otu0131	H14_GD	14	GD	-0.284147	s.GT
Otu0131	H19_GD	19	GD	-0.284147	s.GT
Otu0131	H21_GD	21	GD	-0.181508	s.GT
Otu0131	H20_GD	20	GD	-0.284147	s.GT
Otu0131	H23_GD	23	GD	-0.284147	s.GT
Otu0131	H17_GD	17	GD	-0.284147	s.GT
Otu0131	H18_GD	18	GD	-0.284147	s.GT
Otu0131	H12_GD	12	GD	-0.284147	s.GT
Otu0131	H22_GD	22	GD	-0.284147	s.GT
Otu0131	H5_GD	5	GD	-0.284147	s.GT
Otu0131	H8_GD	8	GD	-0.284147	s.GT
Otu0131	H11_GD	11	GD	-0.284147	s.GT
Otu0131	H12_BG	12	BG	-0.284147	s.GT
Otu0131	H17_BG	17	BG	-0.284147	s.GT
Otu0131	H11_BG	11	BG	-0.284147	s.GT
Otu0131	H19_BG	19	BG	-0.284147	s.GT
Otu0131	H22_BG	22	BG	-0.284147	s.GT
Otu0131	H5_BG	5	BG	-0.181508	s.GT
Otu0131	H20_BG	20	BG	-0.284147	s.GT
Otu0131	H18_BG	18	BG	-0.284147	s.GT
Otu0131	H23_BG	23	BG	-0.284147	s.GT
Otu0131	H8_BG	8	BG	-0.284147	s.GT
Otu0131	H14_BG	14	BG	-0.284147	s.GT
Otu0131	H21_BG	21	BG	0.126408	s.GT
Otu0131	H12_HL	12	HL	-0.284147	s.GT
Otu0131	H19_HL	19	HL	-0.284147	s.GT
Otu0131	H21_HL	21	HL	0.0237689	s.GT
Otu0131	H20_HL	20	HL	-0.284147	s.GT
Otu0131	H8_HL	8	HL	-0.284147	s.GT
Otu0131	H5_HL	5	HL	-0.284147	s.GT
Otu0131	H17_HL	17	HL	-0.284147	s.GT
Otu0131	H22_HL	22	HL	-0.284147	s.GT
Otu0131	H14_HL	14	HL	0.331685	s.GT
Otu0131	H23_HL	23	HL	-0.284147	s.GT
Otu0131	H11_HL	11	HL	-0.284147	s.GT
Otu0131	H18_HL	18	HL	-0.284147	s.GT
Otu0131	H5_MT	5	MT	-0.284147	s.GT
Otu0131	H12_MT	12	MT	-0.284147	s.GT
Otu0131	H20_MT	20	MT	-0.284147	s.GT
Otu0131	H19_MT	19	MT	-0.284147	s.GT
Otu0131	H21_MT	21	MT	-0.284147	s.GT
Otu0131	H17_MT	17	MT	-0.284147	s.GT
Otu0131	H18_MT	18	MT	-0.284147	s.GT
Otu0131	H22_MT	22	MT	-0.284147	s.GT
Otu0131	H23_MT	23	MT	-0.284147	s.GT
Otu0131	H8_MT	8	MT	-0.284147	s.GT
Otu0131	H11_MT	11	MT	-0.284147	s.GT
Otu0131	H14_MT	14	MT	-0.284147	s.GT
Otu0131	H19_AM	19	AM	-0.284147	s.GT
Otu0131	H17_AM	17	AM	-0.284147	s.GT
Otu0131	H8_AM	8	AM	-0.284147	s.GT
Otu0131	H14_AM	14	AM	-0.284147	s.GT
Otu0131	H18_AM	18	AM	-0.284147	s.GT
Otu0131	H21_AM	21	AM	-0.284147	s.GT
Otu0131	H11_AM	11	AM	-0.284147	s.GT
Otu0131	H23_AM	23	AM	-0.284147	s.GT
Otu0131	H5_AM	5	AM	-0.284147	s.GT
Otu0131	H20_AM	20	AM	-0.284147	s.GT
Otu0131	H22_AM	22	AM	-0.284147	s.GT
Otu0131	H19_MC	19	MC	-0.284147	s.GT
Otu0131	H8_MC	8	MC	-0.284147	s.GT
Otu0131	H11_MC	11	MC	-0.284147	s.GT
Otu0131	H23_MC	23	MC	-0.284147	s.GT
Otu0131	H20_MC	20	MC	-0.284147	s.GT
Otu0131	H5_MC	5	MC	-0.181508	s.GT
Otu0131	H21_MC	21	MC	-0.284147	s.GT
Otu0131	H17_MC	17	MC	-0.284147	s.GT
Otu0131	H22_MC	22	MC	-0.284147	s.GT
Otu0131	H18_MC	18	MC	-0.284147	s.GT
Otu0131	H14_MC	14	MC	-0.284147	s.GT
Otu0131	H12_MC	12	MC	-0.284147	s.GT
Otu0131	H19_GT	19	GT	2.4871	s.GT
Otu0131	H12_GT	12	GT	1.46071	s.GT
Otu0131	H18_GT	18	GT	1.15279	s.GT
Otu0131	H23_GT	23	GT	0.742239	s.GT
Otu0131	H14_GT	14	GT	5.05306	s.GT
Otu0131	H21_GT	21	GT	1.87126	s.GT
Otu0131	H17_GT	17	GT	-0.0788697	s.GT
Otu0131	H11_GT	11	GT	-0.181508	s.GT
Otu0131	H20_GT	20	GT	0.229046	s.GT
Otu0131	H8_GT	8	GT	2.4871	s.GT
Otu0131	H5_GT	5	GT	6.49	s.GT
Otu0131	H22_GT	22	GT	-0.0788697	s.GT
Otu0134	H20_GI	20	GI	-0.227399	s.HL
Otu0134	H11_GI	11	GI	-0.227399	s.HL
Otu0134	H12_GI	12	GI	-0.227399	s.HL
Otu0134	H5_GI	5	GI	-0.227399	s.HL
Otu0134	H22_GI	22	GI	-0.227399	s.HL
Otu0134	H21_GI	21	GI	-0.227399	s.HL
Otu0134	H19_GI	19	GI	-0.227399	s.HL
Otu0134	H8_GI	8	GI	-0.227399	s.HL
Otu0134	H14_GI	14	GI	-0.227399	s.HL
Otu0134	H18_GI	18	GI	-0.227399	s.HL
Otu0134	H23_GI	23	GI	-0.227399	s.HL
Otu0134	H17_GI	17	GI	-0.227399	s.HL
Otu0134	H17_GD	17	GD	-0.0599347	s.HL
Otu0134	H12_GD	12	GD	-0.227399	s.HL
Otu0134	H18_GD	18	GD	-0.227399	s.HL
Otu0134	H20_GD	20	GD	-0.227399	s.HL
Otu0134	H14_GD	14	GD	-0.227399	s.HL
Otu0134	H19_GD	19	GD	-0.227399	s.HL
Otu0134	H23_GD	23	GD	-0.227399	s.HL
Otu0134	H8_GD	8	GD	-0.227399	s.HL
Otu0134	H11_GD	11	GD	0.0237976	s.HL
Otu0134	H22_GD	22	GD	-0.227399	s.HL
Otu0134	H5_GD	5	GD	-0.227399	s.HL
Otu0134	H21_GD	21	GD	-0.227399	s.HL
Otu0134	H14_BG	14	BG	-0.227399	s.HL
Otu0134	H20_BG	20	BG	-0.227399	s.HL
Otu0134	H23_BG	23	BG	-0.227399	s.HL
Otu0134	H17_BG	17	BG	-0.227399	s.HL
Otu0134	H18_BG	18	BG	-0.227399	s.HL
Otu0134	H12_BG	12	BG	0.0237976	s.HL
Otu0134	H11_BG	11	BG	-0.227399	s.HL
Otu0134	H21_BG	21	BG	-0.227399	s.HL
Otu0134	H22_BG	22	BG	-0.227399	s.HL
Otu0134	H19_BG	19	BG	-0.227399	s.HL
Otu0134	H5_BG	5	BG	-0.227399	s.HL
Otu0134	H8_BG	8	BG	-0.227399	s.HL
Otu0134	H17_HL	17	HL	-0.227399	s.HL
Otu0134	H12_HL	12	HL	4.29414	s.HL
Otu0134	H20_HL	20	HL	5.29893	s.HL
Otu0134	H14_HL	14	HL	-0.227399	s.HL
Otu0134	H22_HL	22	HL	0.191262	s.HL
Otu0134	H18_HL	18	HL	-0.143667	s.HL
Otu0134	H21_HL	21	HL	-0.143667	s.HL
Otu0134	H23_HL	23	HL	-0.227399	s.HL
Otu0134	H11_HL	11	HL	-0.227399	s.HL
Otu0134	H5_HL	5	HL	0.10753	s.HL
Otu0134	H19_HL	19	HL	1.78218	s.HL
Otu0134	H8_HL	8	HL	6.30372	s.HL
Otu0134	H5_MT	5	MT	-0.227399	s.HL
Otu0134	H20_MT	20	MT	-0.227399	s.HL
Otu0134	H17_MT	17	MT	-0.227399	s.HL
Otu0134	H14_MT	14	MT	-0.227399	s.HL
Otu0134	H12_MT	12	MT	-0.227399	s.HL
Otu0134	H8_MT	8	MT	-0.227399	s.HL
Otu0134	H19_MT	19	MT	-0.227399	s.HL
Otu0134	H18_MT	18	MT	-0.227399	s.HL
Otu0134	H22_MT	22	MT	-0.227399	s.HL
Otu0134	H23_MT	23	MT	-0.227399	s.HL
Otu0134	H21_MT	21	MT	-0.227399	s.HL
Otu0134	H11_MT	11	MT	-0.227399	s.HL
Otu0134	H20_AM	20	AM	-0.227399	s.HL
Otu0134	H18_AM	18	AM	-0.227399	s.HL
Otu0134	H14_AM	14	AM	-0.227399	s.HL
Otu0134	H19_AM	19	AM	-0.227399	s.HL
Otu0134	H23_AM	23	AM	-0.227399	s.HL
Otu0134	H21_AM	21	AM	-0.227399	s.HL
Otu0134	H17_AM	17	AM	-0.227399	s.HL
Otu0134	H8_AM	8	AM	-0.143667	s.HL
Otu0134	H11_AM	11	AM	-0.0599347	s.HL
Otu0134	H22_AM	22	AM	-0.227399	s.HL
Otu0134	H5_AM	5	AM	-0.227399	s.HL
Otu0134	H17_MC	17	MC	-0.227399	s.HL
Otu0134	H12_MC	12	MC	-0.227399	s.HL
Otu0134	H21_MC	21	MC	-0.227399	s.HL
Otu0134	H8_MC	8	MC	0.526191	s.HL
Otu0134	H23_MC	23	MC	-0.227399	s.HL
Otu0134	H22_MC	22	MC	-0.227399	s.HL
Otu0134	H18_MC	18	MC	-0.227399	s.HL
Otu0134	H19_MC	19	MC	-0.227399	s.HL
Otu0134	H11_MC	11	MC	0.191262	s.HL
Otu0134	H5_MC	5	MC	-0.227399	s.HL
Otu0134	H14_MC	14	MC	-0.227399	s.HL
Otu0134	H20_MC	20	MC	-0.227399	s.HL
Otu0134	H17_GT	17	GT	-0.227399	s.HL
Otu0134	H19_GT	19	GT	-0.227399	s.HL
Otu0134	H23_GT	23	GT	-0.227399	s.HL
Otu0134	H5_GT	5	GT	-0.227399	s.HL
Otu0134	H14_GT	14	GT	-0.227399	s.HL
Otu0134	H8_GT	8	GT	-0.227399	s.HL
Otu0134	H18_GT	18	GT	-0.227399	s.HL
Otu0134	H11_GT	11	GT	-0.227399	s.HL
Otu0134	H21_GT	21	GT	-0.227399	s.HL
Otu0134	H12_GT	12	GT	-0.227399	s.HL
Otu0134	H22_GT	22	GT	-0.227399	s.HL
Otu0134	H20_GT	20	GT	-0.227399	s.HL
Otu0172	H5_GI	5	GI	-0.160169	s.GT
Otu0172	H23_GI	23	GI	-0.160169	s.GT
Otu0172	H22_GI	22	GI	-0.160169	s.GT
Otu0172	H18_GI	18	GI	-0.160169	s.GT
Otu0172	H20_GI	20	GI	-0.160169	s.GT
Otu0172	H14_GI	14	GI	-0.160169	s.GT
Otu0172	H8_GI	8	GI	-0.160169	s.GT
Otu0172	H11_GI	11	GI	-0.160169	s.GT
Otu0172	H17_GI	17	GI	-0.160169	s.GT
Otu0172	H21_GI	21	GI	-0.160169	s.GT
Otu0172	H19_GI	19	GI	-0.160169	s.GT
Otu0172	H12_GI	12	GI	-0.160169	s.GT
Otu0172	H22_GD	22	GD	-0.160169	s.GT
Otu0172	H12_GD	12	GD	-0.160169	s.GT
Otu0172	H18_GD	18	GD	-0.160169	s.GT
Otu0172	H5_GD	5	GD	-0.160169	s.GT
Otu0172	H17_GD	17	GD	-0.160169	s.GT
Otu0172	H19_GD	19	GD	-0.160169	s.GT
Otu0172	H8_GD	8	GD	-0.160169	s.GT
Otu0172	H11_GD	11	GD	-0.160169	s.GT
Otu0172	H14_GD	14	GD	-0.160169	s.GT
Otu0172	H20_GD	20	GD	-0.160169	s.GT
Otu0172	H23_GD	23	GD	-0.160169	s.GT
Otu0172	H21_GD	21	GD	-0.160169	s.GT
Otu0172	H17_BG	17	BG	-0.160169	s.GT
Otu0172	H20_BG	20	BG	-0.160169	s.GT
Otu0172	H19_BG	19	BG	-0.160169	s.GT
Otu0172	H12_BG	12	BG	-0.160169	s.GT
Otu0172	H21_BG	21	BG	0.745548	s.GT
Otu0172	H22_BG	22	BG	-0.160169	s.GT
Otu0172	H8_BG	8	BG	-0.160169	s.GT
Otu0172	H5_BG	5	BG	-0.0695972	s.GT
Otu0172	H11_BG	11	BG	-0.160169	s.GT
Otu0172	H14_BG	14	BG	-0.160169	s.GT
Otu0172	H18_BG	18	BG	-0.160169	s.GT
Otu0172	H23_BG	23	BG	-0.160169	s.GT
Otu0172	H12_HL	12	HL	-0.160169	s.GT
Otu0172	H11_HL	11	HL	-0.160169	s.GT
Otu0172	H19_HL	19	HL	-0.160169	s.GT
Otu0172	H22_HL	22	HL	-0.160169	s.GT
Otu0172	H18_HL	18	HL	-0.160169	s.GT
Otu0172	H17_HL	17	HL	-0.160169	s.GT
Otu0172	H21_HL	21	HL	-0.160169	s.GT
Otu0172	H23_HL	23	HL	-0.160169	s.GT
Otu0172	H5_HL	5	HL	-0.160169	s.GT
Otu0172	H14_HL	14	HL	-0.160169	s.GT
Otu0172	H20_HL	20	HL	-0.160169	s.GT
Otu0172	H8_HL	8	HL	-0.160169	s.GT
Otu0172	H21_MT	21	MT	-0.160169	s.GT
Otu0172	H11_MT	11	MT	-0.160169	s.GT
Otu0172	H22_MT	22	MT	-0.160169	s.GT
Otu0172	H12_MT	12	MT	-0.160169	s.GT
Otu0172	H20_MT	20	MT	-0.160169	s.GT
Otu0172	H23_MT	23	MT	-0.160169	s.GT
Otu0172	H8_MT	8	MT	-0.160169	s.GT
Otu0172	H5_MT	5	MT	-0.160169	s.GT
Otu0172	H14_MT	14	MT	-0.160169	s.GT
Otu0172	H17_MT	17	MT	-0.160169	s.GT
Otu0172	H19_MT	19	MT	-0.160169	s.GT
Otu0172	H18_MT	18	MT	-0.160169	s.GT
Otu0172	H23_AM	23	AM	-0.160169	s.GT
Otu0172	H17_AM	17	AM	-0.160169	s.GT
Otu0172	H20_AM	20	AM	-0.160169	s.GT
Otu0172	H5_AM	5	AM	-0.160169	s.GT
Otu0172	H19_AM	19	AM	-0.160169	s.GT
Otu0172	H22_AM	22	AM	-0.160169	s.GT
Otu0172	H11_AM	11	AM	-0.160169	s.GT
Otu0172	H21_AM	21	AM	-0.160169	s.GT
Otu0172	H14_AM	14	AM	-0.160169	s.GT
Otu0172	H18_AM	18	AM	-0.160169	s.GT
Otu0172	H8_AM	8	AM	-0.160169	s.GT
Otu0172	H12_MC	12	MC	-0.160169	s.GT
Otu0172	H22_MC	22	MC	-0.160169	s.GT
Otu0172	H20_MC	20	MC	-0.160169	s.GT
Otu0172	H19_MC	19	MC	-0.160169	s.GT
Otu0172	H18_MC	18	MC	-0.160169	s.GT
Otu0172	H14_MC	14	MC	-0.160169	s.GT
Otu0172	H17_MC	17	MC	-0.160169	s.GT
Otu0172	H8_MC	8	MC	-0.160169	s.GT
Otu0172	H5_MC	5	MC	-0.160169	s.GT
Otu0172	H11_MC	11	MC	-0.160169	s.GT
Otu0172	H23_MC	23	MC	-0.160169	s.GT
Otu0172	H21_MC	21	MC	-0.160169	s.GT
Otu0172	H21_GT	21	GT	8.98757	s.GT
Otu0172	H5_GT	5	GT	-0.160169	s.GT
Otu0172	H20_GT	20	GT	-0.160169	s.GT
Otu0172	H11_GT	11	GT	-0.160169	s.GT
Otu0172	H17_GT	17	GT	2.64755	s.GT
Otu0172	H23_GT	23	GT	-0.160169	s.GT
Otu0172	H14_GT	14	GT	-0.160169	s.GT
Otu0172	H18_GT	18	GT	0.111546	s.GT
Otu0172	H22_GT	22	GT	-0.160169	s.GT
Otu0172	H19_GT	19	GT	-0.160169	s.GT
Otu0172	H8_GT	8	GT	1.83241	s.GT
Otu0172	H12_GT	12	GT	-0.160169	s.GT
Otu0178	H21_GI	21	GI	-0.283628	s.MC
Otu0178	H23_GI	23	GI	0.0531803	s.MC
Otu0178	H19_GI	19	GI	-0.283628	s.MC
Otu0178	H20_GI	20	GI	-0.115224	s.MC
Otu0178	H14_GI	14	GI	-0.115224	s.MC
Otu0178	H12_GI	12	GI	-0.283628	s.MC
Otu0178	H5_GI	5	GI	-0.283628	s.MC
Otu0178	H17_GI	17	GI	-0.283628	s.MC
Otu0178	H22_GI	22	GI	-0.283628	s.MC
Otu0178	H18_GI	18	GI	-0.283628	s.MC
Otu0178	H11_GI	11	GI	-0.283628	s.MC
Otu0178	H8_GI	8	GI	-0.283628	s.MC
Otu0178	H12_GD	12	GD	-0.283628	s.MC
Otu0178	H11_GD	11	GD	0.389989	s.MC
Otu0178	H19_GD	19	GD	-0.283628	s.MC
Otu0178	H23_GD	23	GD	-0.283628	s.MC
Otu0178	H8_GD	8	GD	-0.283628	s.MC
Otu0178	H17_GD	17	GD	-0.283628	s.MC
Otu0178	H5_GD	5	GD	-0.283628	s.MC
Otu0178	H14_GD	14	GD	-0.283628	s.MC
Otu0178	H18_GD	18	GD	-0.283628	s.MC
Otu0178	H20_GD	20	GD	-0.283628	s.MC
Otu0178	H21_GD	21	GD	-0.283628	s.MC
Otu0178	H22_GD	22	GD	-0.283628	s.MC
Otu0178	H11_BG	11	BG	0.558393	s.MC
Otu0178	H8_BG	8	BG	-0.283628	s.MC
Otu0178	H14_BG	14	BG	-0.115224	s.MC
Otu0178	H19_BG	19	BG	-0.115224	s.MC
Otu0178	H18_BG	18	BG	-0.283628	s.MC
Otu0178	H22_BG	22	BG	-0.283628	s.MC
Otu0178	H5_BG	5	BG	-0.283628	s.MC
Otu0178	H21_BG	21	BG	-0.283628	s.MC
Otu0178	H23_BG	23	BG	-0.283628	s.MC
Otu0178	H20_BG	20	BG	-0.283628	s.MC
Otu0178	H17_BG	17	BG	-0.283628	s.MC
Otu0178	H12_BG	12	BG	-0.283628	s.MC
Otu0178	H11_HL	11	HL	-0.283628	s.MC
Otu0178	H5_HL	5	HL	-0.283628	s.MC
Otu0178	H21_HL	21	HL	-0.283628	s.MC
Otu0178	H14_HL	14	HL	-0.283628	s.MC
Otu0178	H17_HL	17	HL	-0.283628	s.MC
Otu0178	H19_HL	19	HL	-0.283628	s.MC
Otu0178	H8_HL	8	HL	-0.283628	s.MC
Otu0178	H23_HL	23	HL	-0.283628	s.MC
Otu0178	H18_HL	18	HL	-0.283628	s.MC
Otu0178	H12_HL	12	HL	-0.283628	s.MC
Otu0178	H22_HL	22	HL	-0.283628	s.MC
Otu0178	H20_HL	20	HL	1.23201	s.MC
Otu0178	H19_MT	19	MT	-0.283628	s.MC
Otu0178	H22_MT	22	MT	-0.283628	s.MC
Otu0178	H23_MT	23	MT	-0.283628	s.MC
Otu0178	H12_MT	12	MT	-0.283628	s.MC
Otu0178	H11_MT	11	MT	-0.283628	s.MC
Otu0178	H8_MT	8	MT	-0.115224	s.MC
Otu0178	H14_MT	14	MT	-0.283628	s.MC
Otu0178	H18_MT	18	MT	-0.115224	s.MC
Otu0178	H20_MT	20	MT	0.0531803	s.MC
Otu0178	H5_MT	5	MT	-0.283628	s.MC
Otu0178	H17_MT	17	MT	0.726798	s.MC
Otu0178	H21_MT	21	MT	-0.283628	s.MC
Otu0178	H5_AM	5	AM	-0.283628	s.MC
Otu0178	H19_AM	19	AM	-0.283628	s.MC
Otu0178	H18_AM	18	AM	-0.283628	s.MC
Otu0178	H23_AM	23	AM	-0.283628	s.MC
Otu0178	H14_AM	14	AM	-0.283628	s.MC
Otu0178	H8_AM	8	AM	-0.283628	s.MC
Otu0178	H11_AM	11	AM	-0.283628	s.MC
Otu0178	H17_AM	17	AM	1.06361	s.MC
Otu0178	H21_AM	21	AM	-0.283628	s.MC
Otu0178	H20_AM	20	AM	2.74765	s.MC
Otu0178	H22_AM	22	AM	-0.115224	s.MC
Otu0178	H8_MC	8	MC	0.221585	s.MC
Otu0178	H17_MC	17	MC	0.221585	s.MC
Otu0178	H23_MC	23	MC	0.221585	s.MC
Otu0178	H21_MC	21	MC	0.726798	s.MC
Otu0178	H20_MC	20	MC	1.23201	s.MC
Otu0178	H12_MC	12	MC	-0.283628	s.MC
Otu0178	H5_MC	5	MC	1.73722	s.MC
Otu0178	H14_MC	14	MC	8.4734	s.MC
Otu0178	H18_MC	18	MC	-0.115224	s.MC
Otu0178	H11_MC	11	MC	0.389989	s.MC
Otu0178	H19_MC	19	MC	0.0531803	s.MC
Otu0178	H22_MC	22	MC	0.221585	s.MC
Otu0178	H8_GT	8	GT	-0.283628	s.MC
Otu0178	H12_GT	12	GT	-0.283628	s.MC
Otu0178	H23_GT	23	GT	-0.283628	s.MC
Otu0178	H14_GT	14	GT	-0.115224	s.MC
Otu0178	H19_GT	19	GT	-0.283628	s.MC
Otu0178	H21_GT	21	GT	-0.283628	s.MC
Otu0178	H11_GT	11	GT	-0.283628	s.MC
Otu0178	H17_GT	17	GT	-0.283628	s.MC
Otu0178	H18_GT	18	GT	-0.283628	s.MC
Otu0178	H5_GT	5	GT	-0.283628	s.MC
Otu0178	H22_GT	22	GT	-0.283628	s.MC
Otu0178	H20_GT	20	GT	-0.283628	s.MC
Otu0215	H20_GI	20	GI	-0.16395	s.MC
Otu0215	H12_GI	12	GI	-0.16395	s.MC
Otu0215	H23_GI	23	GI	-0.16395	s.MC
Otu0215	H5_GI	5	GI	-0.16395	s.MC
Otu0215	H17_GI	17	GI	-0.0393479	s.MC
Otu0215	H21_GI	21	GI	-0.16395	s.MC
Otu0215	H19_GI	19	GI	-0.16395	s.MC
Otu0215	H8_GI	8	GI	-0.16395	s.MC
Otu0215	H11_GI	11	GI	-0.16395	s.MC
Otu0215	H22_GI	22	GI	-0.16395	s.MC
Otu0215	H18_GI	18	GI	-0.0393479	s.MC
Otu0215	H14_GI	14	GI	-0.16395	s.MC
Otu0215	H12_GD	12	GD	-0.16395	s.MC
Otu0215	H14_GD	14	GD	-0.16395	s.MC
Otu0215	H22_GD	22	GD	-0.16395	s.MC
Otu0215	H8_GD	8	GD	1.20667	s.MC
Otu0215	H20_GD	20	GD	-0.16395	s.MC
Otu0215	H5_GD	5	GD	-0.16395	s.MC
Otu0215	H18_GD	18	GD	-0.16395	s.MC
Otu0215	H11_GD	11	GD	-0.16395	s.MC
Otu0215	H17_GD	17	GD	-0.16395	s.MC
Otu0215	H23_GD	23	GD	-0.16395	s.MC
Otu0215	H19_GD	19	GD	-0.16395	s.MC
Otu0215	H21_GD	21	GD	-0.16395	s.MC
Otu0215	H23_BG	23	BG	-0.16395	s.MC
Otu0215	H17_BG	17	BG	-0.16395	s.MC
Otu0215	H12_BG	12	BG	0.0852538	s.MC
Otu0215	H21_BG	21	BG	-0.16395	s.MC
Otu0215	H19_BG	19	BG	-0.16395	s.MC
Otu0215	H22_BG	22	BG	-0.16395	s.MC
Otu0215	H8_BG	8	BG	-0.16395	s.MC
Otu0215	H11_BG	11	BG	-0.16395	s.MC
Otu0215	H18_BG	18	BG	-0.16395	s.MC
Otu0215	H14_BG	14	BG	-0.16395	s.MC
Otu0215	H5_BG	5	BG	-0.16395	s.MC
Otu0215	H20_BG	20	BG	-0.16395	s.MC
Otu0215	H12_HL	12	HL	-0.16395	s.MC
Otu0215	H19_HL	19	HL	-0.16395	s.MC
Otu0215	H22_HL	22	HL	0.58366	s.MC
Otu0215	H18_HL	18	HL	-0.16395	s.MC
Otu0215	H20_HL	20	HL	-0.16395	s.MC
Otu0215	H21_HL	21	HL	-0.16395	s.MC
Otu0215	H5_HL	5	HL	-0.16395	s.MC
Otu0215	H23_HL	23	HL	-0.16395	s.MC
Otu0215	H14_HL	14	HL	-0.16395	s.MC
Otu0215	H11_HL	11	HL	-0.0393479	s.MC
Otu0215	H8_HL	8	HL	-0.16395	s.MC
Otu0215	H17_HL	17	HL	-0.16395	s.MC
Otu0215	H21_MT	21	MT	-0.16395	s.MC
Otu0215	H19_MT	19	MT	-0.16395	s.MC
Otu0215	H12_MT	12	MT	-0.16395	s.MC
Otu0215	H8_MT	8	MT	-0.0393479	s.MC
Otu0215	H20_MT	20	MT	-0.16395	s.MC
Otu0215	H17_MT	17	MT	-0.0393479	s.MC
Otu0215	H14_MT	14	MT	-0.16395	s.MC
Otu0215	H11_MT	11	MT	-0.16395	s.MC
Otu0215	H5_MT	5	MT	-0.16395	s.MC
Otu0215	H22_MT	22	MT	-0.16395	s.MC
Otu0215	H18_MT	18	MT	-0.16395	s.MC
Otu0215	H23_MT	23	MT	-0.16395	s.MC
Otu0215	H8_AM	8	AM	0.0852538	s.MC
Otu0215	H11_AM	11	AM	-0.16395	s.MC
Otu0215	H21_AM	21	AM	-0.16395	s.MC
Otu0215	H14_AM	14	AM	-0.16395	s.MC
Otu0215	H17_AM	17	AM	-0.16395	s.MC
Otu0215	H22_AM	22	AM	-0.16395	s.MC
Otu0215	H19_AM	19	AM	-0.16395	s.MC
Otu0215	H18_AM	18	AM	-0.0393479	s.MC
Otu0215	H5_AM	5	AM	-0.16395	s.MC
Otu0215	H20_AM	20	AM	-0.16395	s.MC
Otu0215	H23_AM	23	AM	-0.16395	s.MC
Otu0215	H14_MC	14	MC	9.43038	s.MC
Otu0215	H20_MC	20	MC	0.459059	s.MC
Otu0215	H18_MC	18	MC	0.0852538	s.MC
Otu0215	H8_MC	8	MC	-0.0393479	s.MC
Otu0215	H21_MC	21	MC	-0.16395	s.MC
Otu0215	H11_MC	11	MC	-0.16395	s.MC
Otu0215	H23_MC	23	MC	-0.16395	s.MC
Otu0215	H12_MC	12	MC	-0.16395	s.MC
Otu0215	H22_MC	22	MC	-0.16395	s.MC
Otu0215	H5_MC	5	MC	-0.16395	s.MC
Otu0215	H19_MC	19	MC	0.832864	s.MC
Otu0215	H17_MC	17	MC	0.459059	s.MC
Otu0215	H12_GT	12	GT	-0.16395	s.MC
Otu0215	H22_GT	22	GT	-0.16395	s.MC
Otu0215	H18_GT	18	GT	-0.16395	s.MC
Otu0215	H17_GT	17	GT	-0.16395	s.MC
Otu0215	H20_GT	20	GT	-0.16395	s.MC
Otu0215	H8_GT	8	GT	-0.16395	s.MC
Otu0215	H14_GT	14	GT	-0.16395	s.MC
Otu0215	H5_GT	5	GT	-0.16395	s.MC
Otu0215	H19_GT	19	GT	-0.16395	s.MC
Otu0215	H21_GT	21	GT	-0.16395	s.MC
Otu0215	H23_GT	23	GT	-0.16395	s.MC
Otu0215	H11_GT	11	GT	-0.16395	s.MC
Otu0225	H19_GI	19	GI	-0.345166	s.BG
Otu0225	H17_GI	17	GI	-0.345166	s.BG
Otu0225	H22_GI	22	GI	-0.345166	s.BG
Otu0225	H20_GI	20	GI	-0.345166	s.BG
Otu0225	H14_GI	14	GI	-0.345166	s.BG
Otu0225	H5_GI	5	GI	-0.345166	s.BG
Otu0225	H21_GI	21	GI	-0.345166	s.BG
Otu0225	H12_GI	12	GI	-0.345166	s.BG
Otu0225	H23_GI	23	GI	-0.345166	s.BG
Otu0225	H11_GI	11	GI	-0.345166	s.BG
Otu0225	H18_GI	18	GI	-0.345166	s.BG
Otu0225	H8_GI	8	GI	-0.345166	s.BG
Otu0225	H12_GD	12	GD	-0.345166	s.BG
Otu0225	H5_GD	5	GD	-0.345166	s.BG
Otu0225	H11_GD	11	GD	-0.345166	s.BG
Otu0225	H8_GD	8	GD	-0.345166	s.BG
Otu0225	H20_GD	20	GD	-0.345166	s.BG
Otu0225	H17_GD	17	GD	-0.345166	s.BG
Otu0225	H22_GD	22	GD	-0.062487	s.BG
Otu0225	H21_GD	21	GD	-0.345166	s.BG
Otu0225	H19_GD	19	GD	-0.345166	s.BG
Otu0225	H18_GD	18	GD	-0.345166	s.BG
Otu0225	H23_GD	23	GD	-0.345166	s.BG
Otu0225	H14_GD	14	GD	-0.345166	s.BG
Otu0225	H21_BG	21	BG	-0.345166	s.BG
Otu0225	H5_BG	5	BG	-0.345166	s.BG
Otu0225	H22_BG	22	BG	0.220192	s.BG
Otu0225	H19_BG	19	BG	-0.345166	s.BG
Otu0225	H23_BG	23	BG	0.502872	s.BG
Otu0225	H12_BG	12	BG	3.61235	s.BG
Otu0225	H18_BG	18	BG	1.35091	s.BG
Otu0225	H17_BG	17	BG	0.220192	s.BG
Otu0225	H8_BG	8	BG	0.502872	s.BG
Otu0225	H11_BG	11	BG	1.63359	s.BG
Otu0225	H14_BG	14	BG	7.56986	s.BG
Otu0225	H20_BG	20	BG	1.35091	s.BG
Otu0225	H18_HL	18	HL	-0.345166	s.BG
Otu0225	H17_HL	17	HL	-0.345166	s.BG
Otu0225	H8_HL	8	HL	-0.345166	s.BG
Otu0225	H19_HL	19	HL	-0.345166	s.BG
Otu0225	H14_HL	14	HL	-0.345166	s.BG
Otu0225	H11_HL	11	HL	-0.345166	s.BG
Otu0225	H21_HL	21	HL	-0.345166	s.BG
Otu0225	H23_HL	23	HL	-0.345166	s.BG
Otu0225	H20_HL	20	HL	-0.345166	s.BG
Otu0225	H22_HL	22	HL	0.785551	s.BG
Otu0225	H5_HL	5	HL	-0.345166	s.BG
Otu0225	H12_HL	12	HL	-0.345166	s.BG
Otu0225	H22_MT	22	MT	-0.345166	s.BG
Otu0225	H18_MT	18	MT	-0.345166	s.BG
Otu0225	H11_MT	11	MT	-0.345166	s.BG
Otu0225	H8_MT	8	MT	-0.345166	s.BG
Otu0225	H12_MT	12	MT	-0.345166	s.BG
Otu0225	H14_MT	14	MT	-0.345166	s.BG
Otu0225	H19_MT	19	MT	-0.345166	s.BG
Otu0225	H21_MT	21	MT	-0.345166	s.BG
Otu0225	H17_MT	17	MT	-0.345166	s.BG
Otu0225	H23_MT	23	MT	-0.345166	s.BG
Otu0225	H5_MT	5	MT	-0.345166	s.BG
Otu0225	H20_MT	20	MT	-0.345166	s.BG
Otu0225	H5_AM	5	AM	-0.345166	s.BG
Otu0225	H8_AM	8	AM	-0.345166	s.BG
Otu0225	H18_AM	18	AM	-0.345166	s.BG
Otu0225	H11_AM	11	AM	-0.345166	s.BG
Otu0225	H17_AM	17	AM	-0.345166	s.BG
Otu0225	H19_AM	19	AM	-0.345166	s.BG
Otu0225	H20_AM	20	AM	1.06823	s.BG
Otu0225	H21_AM	21	AM	-0.345166	s.BG
Otu0225	H14_AM	14	AM	1.63359	s.BG
Otu0225	H23_AM	23	AM	-0.345166	s.BG
Otu0225	H22_AM	22	AM	-0.062487	s.BG
Otu0225	H12_MC	12	MC	-0.345166	s.BG
Otu0225	H19_MC	19	MC	-0.345166	s.BG
Otu0225	H22_MC	22	MC	1.35091	s.BG
Otu0225	H18_MC	18	MC	0.502872	s.BG
Otu0225	H8_MC	8	MC	0.220192	s.BG
Otu0225	H11_MC	11	MC	-0.345166	s.BG
Otu0225	H14_MC	14	MC	0.785551	s.BG
Otu0225	H5_MC	5	MC	-0.345166	s.BG
Otu0225	H21_MC	21	MC	-0.345166	s.BG
Otu0225	H23_MC	23	MC	-0.345166	s.BG
Otu0225	H20_MC	20	MC	-0.345166	s.BG
Otu0225	H17_MC	17	MC	-0.345166	s.BG
Otu0225	H18_GT	18	GT	0.785551	s.BG
Otu0225	H8_GT	8	GT	-0.345166	s.BG
Otu0225	H20_GT	20	GT	0.220192	s.BG
Otu0225	H12_GT	12	GT	-0.062487	s.BG
Otu0225	H21_GT	21	GT	-0.345166	s.BG
Otu0225	H14_GT	14	GT	0.502872	s.BG
Otu0225	H22_GT	22	GT	-0.345166	s.BG
Otu0225	H17_GT	17	GT	0.220192	s.BG
Otu0225	H23_GT	23	GT	-0.345166	s.BG
Otu0225	H11_GT	11	GT	-0.345166	s.BG
Otu0225	H5_GT	5	GT	-0.345166	s.BG
Otu0225	H19_GT	19	GT	-0.345166	s.BG
Otu0256	H5_GI	5	GI	-0.310289	s.BG
Otu0256	H17_GI	17	GI	-0.310289	s.BG
Otu0256	H18_GI	18	GI	-0.310289	s.BG
Otu0256	H23_GI	23	GI	-0.310289	s.BG
Otu0256	H20_GI	20	GI	-0.310289	s.BG
Otu0256	H21_GI	21	GI	-0.310289	s.BG
Otu0256	H8_GI	8	GI	-0.310289	s.BG
Otu0256	H22_GI	22	GI	0.303825	s.BG
Otu0256	H19_GI	19	GI	-0.310289	s.BG
Otu0256	H14_GI	14	GI	-0.310289	s.BG
Otu0256	H12_GI	12	GI	-0.310289	s.BG
Otu0256	H11_GI	11	GI	-0.310289	s.BG
Otu0256	H17_GD	17	GD	-0.310289	s.BG
Otu0256	H22_GD	22	GD	-0.310289	s.BG
Otu0256	H18_GD	18	GD	-0.310289	s.BG
Otu0256	H21_GD	21	GD	-0.310289	s.BG
Otu0256	H14_GD	14	GD	-0.310289	s.BG
Otu0256	H12_GD	12	GD	-0.310289	s.BG
Otu0256	H5_GD	5	GD	-0.310289	s.BG
Otu0256	H8_GD	8	GD	-0.310289	s.BG
Otu0256	H20_GD	20	GD	-0.310289	s.BG
Otu0256	H23_GD	23	GD	-0.310289	s.BG
Otu0256	H11_GD	11	GD	-0.310289	s.BG
Otu0256	H19_GD	19	GD	-0.310289	s.BG
Otu0256	H12_BG	12	BG	0.917938	s.BG
Otu0256	H19_BG	19	BG	-0.310289	s.BG
Otu0256	H5_BG	5	BG	0.303825	s.BG
Otu0256	H23_BG	23	BG	3.37439	s.BG
Otu0256	H20_BG	20	BG	0.917938	s.BG
Otu0256	H17_BG	17	BG	-0.310289	s.BG
Otu0256	H21_BG	21	BG	0.917938	s.BG
Otu0256	H14_BG	14	BG	-0.310289	s.BG
Otu0256	H18_BG	18	BG	5.83085	s.BG
Otu0256	H22_BG	22	BG	0.303825	s.BG
Otu0256	H8_BG	8	BG	5.21673	s.BG
Otu0256	H11_BG	11	BG	-0.310289	s.BG
Otu0256	H17_HL	17	HL	-0.310289	s.BG
Otu0256	H21_HL	21	HL	-0.310289	s.BG
Otu0256	H23_HL	23	HL	-0.310289	s.BG
Otu0256	H20_HL	20	HL	-0.310289	s.BG
Otu0256	H22_HL	22	HL	-0.310289	s.BG
Otu0256	H8_HL	8	HL	-0.310289	s.BG
Otu0256	H11_HL	11	HL	-0.310289	s.BG
Otu0256	H18_HL	18	HL	-0.310289	s.BG
Otu0256	H12_HL	12	HL	0.610881	s.BG
Otu0256	H5_HL	5	HL	-0.310289	s.BG
Otu0256	H14_HL	14	HL	-0.310289	s.BG
Otu0256	H19_HL	19	HL	-0.310289	s.BG
Otu0256	H23_MT	23	MT	-0.310289	s.BG
Otu0256	H12_MT	12	MT	-0.310289	s.BG
Otu0256	H14_MT	14	MT	-0.310289	s.BG
Otu0256	H18_MT	18	MT	-0.310289	s.BG
Otu0256	H22_MT	22	MT	-0.310289	s.BG
Otu0256	H11_MT	11	MT	-0.310289	s.BG
Otu0256	H20_MT	20	MT	-0.310289	s.BG
Otu0256	H8_MT	8	MT	0.303825	s.BG
Otu0256	H5_MT	5	MT	-0.310289	s.BG
Otu0256	H19_MT	19	MT	-0.310289	s.BG
Otu0256	H21_MT	21	MT	-0.310289	s.BG
Otu0256	H17_MT	17	MT	-0.310289	s.BG
Otu0256	H21_AM	21	AM	-0.310289	s.BG
Otu0256	H5_AM	5	AM	-0.310289	s.BG
Otu0256	H14_AM	14	AM	-0.310289	s.BG
Otu0256	H19_AM	19	AM	-0.310289	s.BG
Otu0256	H23_AM	23	AM	1.22499	s.BG
Otu0256	H11_AM	11	AM	-0.310289	s.BG
Otu0256	H22_AM	22	AM	-0.00323218	s.BG
Otu0256	H8_AM	8	AM	-0.310289	s.BG
Otu0256	H17_AM	17	AM	-0.310289	s.BG
Otu0256	H18_AM	18	AM	-0.310289	s.BG
Otu0256	H20_AM	20	AM	-0.310289	s.BG
Otu0256	H18_MC	18	MC	-0.310289	s.BG
Otu0256	H8_MC	8	MC	-0.310289	s.BG
Otu0256	H19_MC	19	MC	-0.310289	s.BG
Otu0256	H11_MC	11	MC	-0.310289	s.BG
Otu0256	H22_MC	22	MC	-0.310289	s.BG
Otu0256	H21_MC	21	MC	-0.310289	s.BG
Otu0256	H20_MC	20	MC	-0.310289	s.BG
Otu0256	H14_MC	14	MC	-0.310289	s.BG
Otu0256	H5_MC	5	MC	-0.310289	s.BG
Otu0256	H12_MC	12	MC	-0.310289	s.BG
Otu0256	H17_MC	17	MC	-0.310289	s.BG
Otu0256	H23_MC	23	MC	-0.310289	s.BG
Otu0256	H23_GT	23	GT	-0.310289	s.BG
Otu0256	H19_GT	19	GT	-0.310289	s.BG
Otu0256	H14_GT	14	GT	-0.310289	s.BG
Otu0256	H5_GT	5	GT	-0.310289	s.BG
Otu0256	H21_GT	21	GT	-0.310289	s.BG
Otu0256	H17_GT	17	GT	-0.310289	s.BG
Otu0256	H11_GT	11	GT	-0.310289	s.BG
Otu0256	H22_GT	22	GT	-0.310289	s.BG
Otu0256	H18_GT	18	GT	-0.00323218	s.BG
Otu0256	H12_GT	12	GT	-0.00323218	s.BG
Otu0256	H20_GT	20	GT	1.22499	s.BG
Otu0256	H8_GT	8	GT	2.76028	s.BG
Otu0257	H19_GI	19	GI	-0.378793	s.BG
Otu0257	H12_GI	12	GI	-0.378793	s.BG
Otu0257	H8_GI	8	GI	-0.378793	s.BG
Otu0257	H20_GI	20	GI	-0.00394576	s.BG
Otu0257	H17_GI	17	GI	-0.378793	s.BG
Otu0257	H5_GI	5	GI	-0.378793	s.BG
Otu0257	H22_GI	22	GI	-0.378793	s.BG
Otu0257	H23_GI	23	GI	-0.378793	s.BG
Otu0257	H18_GI	18	GI	-0.378793	s.BG
Otu0257	H14_GI	14	GI	-0.378793	s.BG
Otu0257	H21_GI	21	GI	-0.378793	s.BG
Otu0257	H11_GI	11	GI	-0.378793	s.BG
Otu0257	H18_GD	18	GD	-0.378793	s.BG
Otu0257	H8_GD	8	GD	-0.378793	s.BG
Otu0257	H14_GD	14	GD	-0.378793	s.BG
Otu0257	H20_GD	20	GD	0.370901	s.BG
Otu0257	H21_GD	21	GD	-0.378793	s.BG
Otu0257	H5_GD	5	GD	0.745749	s.BG
Otu0257	H23_GD	23	GD	-0.378793	s.BG
Otu0257	H11_GD	11	GD	-0.378793	s.BG
Otu0257	H19_GD	19	GD	-0.378793	s.BG
Otu0257	H17_GD	17	GD	-0.378793	s.BG
Otu0257	H12_GD	12	GD	-0.378793	s.BG
Otu0257	H22_GD	22	GD	-0.378793	s.BG
Otu0257	H19_BG	19	BG	-0.378793	s.BG
Otu0257	H21_BG	21	BG	-0.00394576	s.BG
Otu0257	H23_BG	23	BG	1.1206	s.BG
Otu0257	H11_BG	11	BG	-0.378793	s.BG
Otu0257	H18_BG	18	BG	-0.378793	s.BG
Otu0257	H5_BG	5	BG	5.61876	s.BG
Otu0257	H8_BG	8	BG	2.61998	s.BG
Otu0257	H20_BG	20	BG	1.87029	s.BG
Otu0257	H14_BG	14	BG	4.86907	s.BG
Otu0257	H17_BG	17	BG	2.61998	s.BG
Otu0257	H22_BG	22	BG	1.1206	s.BG
Otu0257	H12_BG	12	BG	-0.378793	s.BG
Otu0257	H18_HL	18	HL	-0.378793	s.BG
Otu0257	H22_HL	22	HL	-0.378793	s.BG
Otu0257	H12_HL	12	HL	-0.378793	s.BG
Otu0257	H11_HL	11	HL	-0.378793	s.BG
Otu0257	H5_HL	5	HL	-0.378793	s.BG
Otu0257	H19_HL	19	HL	-0.378793	s.BG
Otu0257	H8_HL	8	HL	-0.378793	s.BG
Otu0257	H21_HL	21	HL	-0.378793	s.BG
Otu0257	H20_HL	20	HL	-0.378793	s.BG
Otu0257	H17_HL	17	HL	-0.00394576	s.BG
Otu0257	H23_HL	23	HL	-0.378793	s.BG
Otu0257	H14_HL	14	HL	-0.378793	s.BG
Otu0257	H8_MT	8	MT	-0.378793	s.BG
Otu0257	H12_MT	12	MT	-0.378793	s.BG
Otu0257	H18_MT	18	MT	-0.378793	s.BG
Otu0257	H17_MT	17	MT	-0.378793	s.BG
Otu0257	H5_MT	5	MT	-0.378793	s.BG
Otu0257	H11_MT	11	MT	-0.378793	s.BG
Otu0257	H23_MT	23	MT	-0.378793	s.BG
Otu0257	H19_MT	19	MT	-0.00394576	s.BG
Otu0257	H21_MT	21	MT	-0.378793	s.BG
Otu0257	H14_MT	14	MT	-0.378793	s.BG
Otu0257	H20_MT	20	MT	-0.378793	s.BG
Otu0257	H22_MT	22	MT	-0.378793	s.BG
Otu0257	H14_AM	14	AM	-0.00394576	s.BG
Otu0257	H18_AM	18	AM	-0.378793	s.BG
Otu0257	H17_AM	17	AM	1.49544	s.BG
Otu0257	H22_AM	22	AM	-0.378793	s.BG
Otu0257	H11_AM	11	AM	-0.378793	s.BG
Otu0257	H23_AM	23	AM	-0.00394576	s.BG
Otu0257	H19_AM	19	AM	-0.378793	s.BG
Otu0257	H20_AM	20	AM	-0.00394576	s.BG
Otu0257	H8_AM	8	AM	0.370901	s.BG
Otu0257	H5_AM	5	AM	-0.378793	s.BG
Otu0257	H21_AM	21	AM	-0.378793	s.BG
Otu0257	H8_MC	8	MC	-0.378793	s.BG
Otu0257	H11_MC	11	MC	-0.378793	s.BG
Otu0257	H19_MC	19	MC	-0.378793	s.BG
Otu0257	H20_MC	20	MC	1.49544	s.BG
Otu0257	H5_MC	5	MC	-0.378793	s.BG
Otu0257	H22_MC	22	MC	-0.378793	s.BG
Otu0257	H14_MC	14	MC	-0.378793	s.BG
Otu0257	H21_MC	21	MC	-0.378793	s.BG
Otu0257	H17_MC	17	MC	-0.378793	s.BG
Otu0257	H23_MC	23	MC	-0.00394576	s.BG
Otu0257	H12_MC	12	MC	-0.378793	s.BG
Otu0257	H18_MC	18	MC	-0.00394576	s.BG
Otu0257	H8_GT	8	GT	1.87029	s.BG
Otu0257	H22_GT	22	GT	-0.378793	s.BG
Otu0257	H5_GT	5	GT	-0.378793	s.BG
Otu0257	H21_GT	21	GT	-0.378793	s.BG
Otu0257	H20_GT	20	GT	0.370901	s.BG
Otu0257	H19_GT	19	GT	-0.378793	s.BG
Otu0257	H18_GT	18	GT	-0.378793	s.BG
Otu0257	H11_GT	11	GT	-0.378793	s.BG
Otu0257	H12_GT	12	GT	-0.378793	s.BG
Otu0257	H14_GT	14	GT	-0.378793	s.BG
Otu0257	H23_GT	23	GT	-0.00394576	s.BG
Otu0257	H17_GT	17	GT	-0.00394576	s.BG
Otu0260	H14_GI	14	GI	-0.319247	s.GT
Otu0260	H12_GI	12	GI	-0.319247	s.GT
Otu0260	H21_GI	21	GI	-0.319247	s.GT
Otu0260	H18_GI	18	GI	-0.319247	s.GT
Otu0260	H8_GI	8	GI	-0.319247	s.GT
Otu0260	H22_GI	22	GI	-0.319247	s.GT
Otu0260	H11_GI	11	GI	-0.319247	s.GT
Otu0260	H5_GI	5	GI	-0.319247	s.GT
Otu0260	H17_GI	17	GI	-0.319247	s.GT
Otu0260	H19_GI	19	GI	-0.319247	s.GT
Otu0260	H20_GI	20	GI	-0.319247	s.GT
Otu0260	H23_GI	23	GI	-0.319247	s.GT
Otu0260	H20_GD	20	GD	-0.319247	s.GT
Otu0260	H17_GD	17	GD	-0.319247	s.GT
Otu0260	H8_GD	8	GD	-0.319247	s.GT
Otu0260	H12_GD	12	GD	-0.319247	s.GT
Otu0260	H11_GD	11	GD	-0.319247	s.GT
Otu0260	H14_GD	14	GD	-0.319247	s.GT
Otu0260	H19_GD	19	GD	-0.319247	s.GT
Otu0260	H22_GD	22	GD	-0.319247	s.GT
Otu0260	H21_GD	21	GD	-0.319247	s.GT
Otu0260	H5_GD	5	GD	-0.319247	s.GT
Otu0260	H18_GD	18	GD	-0.319247	s.GT
Otu0260	H23_GD	23	GD	-0.319247	s.GT
Otu0260	H19_BG	19	BG	-0.319247	s.GT
Otu0260	H18_BG	18	BG	0.326039	s.GT
Otu0260	H22_BG	22	BG	-0.319247	s.GT
Otu0260	H8_BG	8	BG	-0.319247	s.GT
Otu0260	H5_BG	5	BG	-0.319247	s.GT
Otu0260	H11_BG	11	BG	-0.319247	s.GT
Otu0260	H17_BG	17	BG	-0.319247	s.GT
Otu0260	H12_BG	12	BG	-0.319247	s.GT
Otu0260	H23_BG	23	BG	-0.319247	s.GT
Otu0260	H21_BG	21	BG	-0.319247	s.GT
Otu0260	H14_BG	14	BG	-0.319247	s.GT
Otu0260	H20_BG	20	BG	-0.319247	s.GT
Otu0260	H17_HL	17	HL	-0.319247	s.GT
Otu0260	H11_HL	11	HL	-0.319247	s.GT
Otu0260	H12_HL	12	HL	-0.319247	s.GT
Otu0260	H21_HL	21	HL	-0.319247	s.GT
Otu0260	H23_HL	23	HL	-0.319247	s.GT
Otu0260	H18_HL	18	HL	-0.319247	s.GT
Otu0260	H14_HL	14	HL	-0.319247	s.GT
Otu0260	H22_HL	22	HL	-0.319247	s.GT
Otu0260	H19_HL	19	HL	-0.319247	s.GT
Otu0260	H20_HL	20	HL	-0.319247	s.GT
Otu0260	H8_HL	8	HL	-0.319247	s.GT
Otu0260	H5_HL	5	HL	-0.319247	s.GT
Otu0260	H18_MT	18	MT	-0.319247	s.GT
Otu0260	H14_MT	14	MT	0.00339624	s.GT
Otu0260	H23_MT	23	MT	-0.319247	s.GT
Otu0260	H19_MT	19	MT	-0.319247	s.GT
Otu0260	H11_MT	11	MT	-0.319247	s.GT
Otu0260	H5_MT	5	MT	-0.319247	s.GT
Otu0260	H12_MT	12	MT	-0.319247	s.GT
Otu0260	H22_MT	22	MT	-0.319247	s.GT
Otu0260	H21_MT	21	MT	-0.319247	s.GT
Otu0260	H20_MT	20	MT	-0.319247	s.GT
Otu0260	H8_MT	8	MT	-0.319247	s.GT
Otu0260	H17_MT	17	MT	0.648683	s.GT
Otu0260	H22_AM	22	AM	-0.319247	s.GT
Otu0260	H18_AM	18	AM	0.00339624	s.GT
Otu0260	H5_AM	5	AM	-0.319247	s.GT
Otu0260	H8_AM	8	AM	-0.319247	s.GT
Otu0260	H11_AM	11	AM	-0.319247	s.GT
Otu0260	H19_AM	19	AM	2.2619	s.GT
Otu0260	H17_AM	17	AM	-0.319247	s.GT
Otu0260	H14_AM	14	AM	-0.319247	s.GT
Otu0260	H23_AM	23	AM	0.326039	s.GT
Otu0260	H21_AM	21	AM	-0.319247	s.GT
Otu0260	H20_AM	20	AM	0.00339624	s.GT
Otu0260	H18_MC	18	MC	-0.319247	s.GT
Otu0260	H14_MC	14	MC	-0.319247	s.GT
Otu0260	H19_MC	19	MC	-0.319247	s.GT
Otu0260	H8_MC	8	MC	-0.319247	s.GT
Otu0260	H22_MC	22	MC	-0.319247	s.GT
Otu0260	H21_MC	21	MC	-0.319247	s.GT
Otu0260	H23_MC	23	MC	-0.319247	s.GT
Otu0260	H5_MC	5	MC	-0.319247	s.GT
Otu0260	H20_MC	20	MC	-0.319247	s.GT
Otu0260	H12_MC	12	MC	-0.319247	s.GT
Otu0260	H17_MC	17	MC	-0.319247	s.GT
Otu0260	H11_MC	11	MC	-0.319247	s.GT
Otu0260	H20_GT	20	GT	2.90719	s.GT
Otu0260	H19_GT	19	GT	0.648683	s.GT
Otu0260	H11_GT	11	GT	0.00339624	s.GT
Otu0260	H18_GT	18	GT	-0.319247	s.GT
Otu0260	H12_GT	12	GT	4.19776	s.GT
Otu0260	H22_GT	22	GT	0.326039	s.GT
Otu0260	H14_GT	14	GT	0.971326	s.GT
Otu0260	H21_GT	21	GT	6.13362	s.GT
Otu0260	H8_GT	8	GT	0.971326	s.GT
Otu0260	H17_GT	17	GT	1.93926	s.GT
Otu0260	H23_GT	23	GT	-0.319247	s.GT
Otu0260	H5_GT	5	GT	3.22983	s.GT
Otu0295	H23_GI	23	GI	-0.382066	s.GT
Otu0295	H18_GI	18	GI	-0.382066	s.GT
Otu0295	H22_GI	22	GI	-0.382066	s.GT
Otu0295	H20_GI	20	GI	-0.382066	s.GT
Otu0295	H19_GI	19	GI	-0.382066	s.GT
Otu0295	H11_GI	11	GI	-0.382066	s.GT
Otu0295	H8_GI	8	GI	-0.382066	s.GT
Otu0295	H17_GI	17	GI	-0.382066	s.GT
Otu0295	H5_GI	5	GI	-0.382066	s.GT
Otu0295	H21_GI	21	GI	-0.382066	s.GT
Otu0295	H14_GI	14	GI	-0.382066	s.GT
Otu0295	H12_GI	12	GI	-0.382066	s.GT
Otu0295	H12_GD	12	GD	-0.382066	s.GT
Otu0295	H22_GD	22	GD	0.0773805	s.GT
Otu0295	H18_GD	18	GD	-0.382066	s.GT
Otu0295	H17_GD	17	GD	-0.382066	s.GT
Otu0295	H11_GD	11	GD	4.2124	s.GT
Otu0295	H14_GD	14	GD	-0.382066	s.GT
Otu0295	H5_GD	5	GD	-0.382066	s.GT
Otu0295	H20_GD	20	GD	-0.382066	s.GT
Otu0295	H21_GD	21	GD	-0.382066	s.GT
Otu0295	H8_GD	8	GD	0.0773805	s.GT
Otu0295	H19_GD	19	GD	-0.382066	s.GT
Otu0295	H23_GD	23	GD	-0.382066	s.GT
Otu0295	H18_BG	18	BG	-0.382066	s.GT
Otu0295	H23_BG	23	BG	-0.382066	s.GT
Otu0295	H8_BG	8	BG	0.996274	s.GT
Otu0295	H21_BG	21	BG	-0.382066	s.GT
Otu0295	H5_BG	5	BG	0.0773805	s.GT
Otu0295	H17_BG	17	BG	-0.382066	s.GT
Otu0295	H11_BG	11	BG	-0.382066	s.GT
Otu0295	H20_BG	20	BG	-0.382066	s.GT
Otu0295	H12_BG	12	BG	0.0773805	s.GT
Otu0295	H14_BG	14	BG	0.0773805	s.GT
Otu0295	H19_BG	19	BG	-0.382066	s.GT
Otu0295	H22_BG	22	BG	0.996274	s.GT
Otu0295	H17_HL	17	HL	-0.382066	s.GT
Otu0295	H8_HL	8	HL	-0.382066	s.GT
Otu0295	H19_HL	19	HL	-0.382066	s.GT
Otu0295	H5_HL	5	HL	-0.382066	s.GT
Otu0295	H14_HL	14	HL	-0.382066	s.GT
Otu0295	H18_HL	18	HL	-0.382066	s.GT
Otu0295	H22_HL	22	HL	-0.382066	s.GT
Otu0295	H12_HL	12	HL	-0.382066	s.GT
Otu0295	H21_HL	21	HL	0.996274	s.GT
Otu0295	H23_HL	23	HL	-0.382066	s.GT
Otu0295	H20_HL	20	HL	-0.382066	s.GT
Otu0295	H11_HL	11	HL	-0.382066	s.GT
Otu0295	H23_MT	23	MT	-0.382066	s.GT
Otu0295	H21_MT	21	MT	-0.382066	s.GT
Otu0295	H12_MT	12	MT	0.0773805	s.GT
Otu0295	H18_MT	18	MT	-0.382066	s.GT
Otu0295	H8_MT	8	MT	-0.382066	s.GT
Otu0295	H22_MT	22	MT	-0.382066	s.GT
Otu0295	H11_MT	11	MT	-0.382066	s.GT
Otu0295	H17_MT	17	MT	-0.382066	s.GT
Otu0295	H20_MT	20	MT	-0.382066	s.GT
Otu0295	H5_MT	5	MT	-0.382066	s.GT
Otu0295	H14_MT	14	MT	-0.382066	s.GT
Otu0295	H19_MT	19	MT	-0.382066	s.GT
Otu0295	H8_AM	8	AM	0.0773805	s.GT
Otu0295	H14_AM	14	AM	0.536827	s.GT
Otu0295	H5_AM	5	AM	-0.382066	s.GT
Otu0295	H23_AM	23	AM	-0.382066	s.GT
Otu0295	H11_AM	11	AM	-0.382066	s.GT
Otu0295	H19_AM	19	AM	-0.382066	s.GT
Otu0295	H18_AM	18	AM	-0.382066	s.GT
Otu0295	H22_AM	22	AM	-0.382066	s.GT
Otu0295	H20_AM	20	AM	0.0773805	s.GT
Otu0295	H17_AM	17	AM	-0.382066	s.GT
Otu0295	H21_AM	21	AM	-0.382066	s.GT
Otu0295	H18_MC	18	MC	0.0773805	s.GT
Otu0295	H14_MC	14	MC	-0.382066	s.GT
Otu0295	H21_MC	21	MC	-0.382066	s.GT
Otu0295	H20_MC	20	MC	-0.382066	s.GT
Otu0295	H5_MC	5	MC	0.0773805	s.GT
Otu0295	H23_MC	23	MC	-0.382066	s.GT
Otu0295	H22_MC	22	MC	-0.382066	s.GT
Otu0295	H19_MC	19	MC	-0.382066	s.GT
Otu0295	H11_MC	11	MC	0.536827	s.GT
Otu0295	H17_MC	17	MC	-0.382066	s.GT
Otu0295	H8_MC	8	MC	-0.382066	s.GT
Otu0295	H12_MC	12	MC	-0.382066	s.GT
Otu0295	H23_GT	23	GT	0.0773805	s.GT
Otu0295	H14_GT	14	GT	-0.382066	s.GT
Otu0295	H19_GT	19	GT	-0.382066	s.GT
Otu0295	H12_GT	12	GT	2.37461	s.GT
Otu0295	H20_GT	20	GT	1.91517	s.GT
Otu0295	H18_GT	18	GT	-0.382066	s.GT
Otu0295	H22_GT	22	GT	0.996274	s.GT
Otu0295	H17_GT	17	GT	2.83406	s.GT
Otu0295	H11_GT	11	GT	-0.382066	s.GT
Otu0295	H21_GT	21	GT	0.536827	s.GT
Otu0295	H8_GT	8	GT	4.67185	s.GT
Otu0295	H5_GT	5	GT	4.67185	s.GT
Otu0301	H23_GI	23	GI	-0.27808	s.GT
Otu0301	H14_GI	14	GI	-0.27808	s.GT
Otu0301	H22_GI	22	GI	-0.27808	s.GT
Otu0301	H18_GI	18	GI	-0.27808	s.GT
Otu0301	H17_GI	17	GI	-0.27808	s.GT
Otu0301	H12_GI	12	GI	-0.27808	s.GT
Otu0301	H21_GI	21	GI	-0.27808	s.GT
Otu0301	H5_GI	5	GI	-0.27808	s.GT
Otu0301	H20_GI	20	GI	-0.27808	s.GT
Otu0301	H19_GI	19	GI	-0.27808	s.GT
Otu0301	H8_GI	8	GI	-0.27808	s.GT
Otu0301	H11_GI	11	GI	-0.27808	s.GT
Otu0301	H8_GD	8	GD	-0.27808	s.GT
Otu0301	H12_GD	12	GD	-0.27808	s.GT
Otu0301	H23_GD	23	GD	-0.27808	s.GT
Otu0301	H20_GD	20	GD	-0.27808	s.GT
Otu0301	H14_GD	14	GD	-0.27808	s.GT
Otu0301	H18_GD	18	GD	-0.27808	s.GT
Otu0301	H17_GD	17	GD	-0.27808	s.GT
Otu0301	H19_GD	19	GD	-0.27808	s.GT
Otu0301	H5_GD	5	GD	-0.27808	s.GT
Otu0301	H22_GD	22	GD	-0.27808	s.GT
Otu0301	H11_GD	11	GD	-0.27808	s.GT
Otu0301	H21_GD	21	GD	-0.27808	s.GT
Otu0301	H17_BG	17	BG	-0.27808	s.GT
Otu0301	H21_BG	21	BG	-0.27808	s.GT
Otu0301	H23_BG	23	BG	-0.27808	s.GT
Otu0301	H22_BG	22	BG	-0.27808	s.GT
Otu0301	H8_BG	8	BG	-0.27808	s.GT
Otu0301	H19_BG	19	BG	-0.27808	s.GT
Otu0301	H5_BG	5	BG	-0.27808	s.GT
Otu0301	H20_BG	20	BG	0.0650056	s.GT
Otu0301	H14_BG	14	BG	0.408091	s.GT
Otu0301	H12_BG	12	BG	-0.27808	s.GT
Otu0301	H18_BG	18	BG	-0.27808	s.GT
Otu0301	H11_BG	11	BG	-0.27808	s.GT
Otu0301	H23_HL	23	HL	-0.27808	s.GT
Otu0301	H5_HL	5	HL	-0.27808	s.GT
Otu0301	H19_HL	19	HL	-0.27808	s.GT
Otu0301	H18_HL	18	HL	-0.27808	s.GT
Otu0301	H8_HL	8	HL	-0.27808	s.GT
Otu0301	H20_HL	20	HL	-0.27808	s.GT
Otu0301	H17_HL	17	HL	-0.27808	s.GT
Otu0301	H12_HL	12	HL	-0.27808	s.GT
Otu0301	H21_HL	21	HL	2.4666	s.GT
Otu0301	H11_HL	11	HL	-0.27808	s.GT
Otu0301	H22_HL	22	HL	-0.27808	s.GT
Otu0301	H14_HL	14	HL	0.408091	s.GT
Otu0301	H21_MT	21	MT	-0.27808	s.GT
Otu0301	H5_MT	5	MT	-0.27808	s.GT
Otu0301	H14_MT	14	MT	-0.27808	s.GT
Otu0301	H17_MT	17	MT	-0.27808	s.GT
Otu0301	H23_MT	23	MT	-0.27808	s.GT
Otu0301	H12_MT	12	MT	-0.27808	s.GT
Otu0301	H22_MT	22	MT	-0.27808	s.GT
Otu0301	H18_MT	18	MT	-0.27808	s.GT
Otu0301	H19_MT	19	MT	-0.27808	s.GT
Otu0301	H11_MT	11	MT	-0.27808	s.GT
Otu0301	H8_MT	8	MT	-0.27808	s.GT
Otu0301	H20_MT	20	MT	-0.27808	s.GT
Otu0301	H21_AM	21	AM	-0.27808	s.GT
Otu0301	H18_AM	18	AM	0.0650056	s.GT
Otu0301	H17_AM	17	AM	-0.27808	s.GT
Otu0301	H14_AM	14	AM	-0.27808	s.GT
Otu0301	H22_AM	22	AM	-0.27808	s.GT
Otu0301	H20_AM	20	AM	-0.27808	s.GT
Otu0301	H8_AM	8	AM	-0.27808	s.GT
Otu0301	H23_AM	23	AM	-0.27808	s.GT
Otu0301	H5_AM	5	AM	-0.27808	s.GT
Otu0301	H11_AM	11	AM	-0.27808	s.GT
Otu0301	H19_AM	19	AM	-0.27808	s.GT
Otu0301	H5_MC	5	MC	-0.27808	s.GT
Otu0301	H8_MC	8	MC	-0.27808	s.GT
Otu0301	H22_MC	22	MC	-0.27808	s.GT
Otu0301	H12_MC	12	MC	-0.27808	s.GT
Otu0301	H23_MC	23	MC	-0.27808	s.GT
Otu0301	H14_MC	14	MC	-0.27808	s.GT
Otu0301	H21_MC	21	MC	-0.27808	s.GT
Otu0301	H17_MC	17	MC	-0.27808	s.GT
Otu0301	H18_MC	18	MC	-0.27808	s.GT
Otu0301	H11_MC	11	MC	-0.27808	s.GT
Otu0301	H19_MC	19	MC	-0.27808	s.GT
Otu0301	H20_MC	20	MC	-0.27808	s.GT
Otu0301	H14_GT	14	GT	3.83894	s.GT
Otu0301	H17_GT	17	GT	0.0650056	s.GT
Otu0301	H22_GT	22	GT	-0.27808	s.GT
Otu0301	H21_GT	21	GT	2.12352	s.GT
Otu0301	H20_GT	20	GT	1.09426	s.GT
Otu0301	H8_GT	8	GT	0.408091	s.GT
Otu0301	H12_GT	12	GT	-0.27808	s.GT
Otu0301	H18_GT	18	GT	4.52511	s.GT
Otu0301	H11_GT	11	GT	1.09426	s.GT
Otu0301	H5_GT	5	GT	-0.27808	s.GT
Otu0301	H23_GT	23	GT	6.24054	s.GT
Otu0301	H19_GT	19	GT	-0.27808	s.GT
Otu0312	H5_GI	5	GI	-0.17379	s.GD
Otu0312	H11_GI	11	GI	-0.17379	s.GD
Otu0312	H19_GI	19	GI	-0.17379	s.GD
Otu0312	H18_GI	18	GI	-0.17379	s.GD
Otu0312	H17_GI	17	GI	-0.17379	s.GD
Otu0312	H14_GI	14	GI	-0.17379	s.GD
Otu0312	H8_GI	8	GI	-0.17379	s.GD
Otu0312	H20_GI	20	GI	-0.17379	s.GD
Otu0312	H22_GI	22	GI	-0.17379	s.GD
Otu0312	H21_GI	21	GI	-0.17379	s.GD
Otu0312	H23_GI	23	GI	-0.17379	s.GD
Otu0312	H12_GI	12	GI	-0.17379	s.GD
Otu0312	H8_GD	8	GD	9.29196	s.GD
Otu0312	H20_GD	20	GD	-0.17379	s.GD
Otu0312	H5_GD	5	GD	1.14701	s.GD
Otu0312	H21_GD	21	GD	-0.17379	s.GD
Otu0312	H14_GD	14	GD	-0.17379	s.GD
Otu0312	H11_GD	11	GD	0.266478	s.GD
Otu0312	H23_GD	23	GD	-0.17379	s.GD
Otu0312	H17_GD	17	GD	1.14701	s.GD
Otu0312	H18_GD	18	GD	0.0463439	s.GD
Otu0312	H12_GD	12	GD	0.0463439	s.GD
Otu0312	H19_GD	19	GD	-0.17379	s.GD
Otu0312	H22_GD	22	GD	-0.17379	s.GD
Otu0312	H20_BG	20	BG	0.0463439	s.GD
Otu0312	H5_BG	5	BG	0.0463439	s.GD
Otu0312	H18_BG	18	BG	-0.17379	s.GD
Otu0312	H23_BG	23	BG	-0.17379	s.GD
Otu0312	H19_BG	19	BG	-0.17379	s.GD
Otu0312	H21_BG	21	BG	-0.17379	s.GD
Otu0312	H17_BG	17	BG	-0.17379	s.GD
Otu0312	H8_BG	8	BG	-0.17379	s.GD
Otu0312	H22_BG	22	BG	-0.17379	s.GD
Otu0312	H12_BG	12	BG	-0.17379	s.GD
Otu0312	H11_BG	11	BG	-0.17379	s.GD
Otu0312	H14_BG	14	BG	-0.17379	s.GD
Otu0312	H22_HL	22	HL	-0.17379	s.GD
Otu0312	H19_HL	19	HL	-0.17379	s.GD
Otu0312	H11_HL	11	HL	-0.17379	s.GD
Otu0312	H23_HL	23	HL	-0.17379	s.GD
Otu0312	H8_HL	8	HL	-0.17379	s.GD
Otu0312	H21_HL	21	HL	-0.17379	s.GD
Otu0312	H18_HL	18	HL	-0.17379	s.GD
Otu0312	H5_HL	5	HL	1.36715	s.GD
Otu0312	H14_HL	14	HL	-0.17379	s.GD
Otu0312	H17_HL	17	HL	-0.17379	s.GD
Otu0312	H20_HL	20	HL	-0.17379	s.GD
Otu0312	H12_HL	12	HL	-0.17379	s.GD
Otu0312	H14_MT	14	MT	-0.17379	s.GD
Otu0312	H18_MT	18	MT	0.0463439	s.GD
Otu0312	H21_MT	21	MT	-0.17379	s.GD
Otu0312	H5_MT	5	MT	-0.17379	s.GD
Otu0312	H11_MT	11	MT	-0.17379	s.GD
Otu0312	H23_MT	23	MT	-0.17379	s.GD
Otu0312	H20_MT	20	MT	-0.17379	s.GD
Otu0312	H8_MT	8	MT	-0.17379	s.GD
Otu0312	H19_MT	19	MT	-0.17379	s.GD
Otu0312	H22_MT	22	MT	-0.17379	s.GD
Otu0312	H17_MT	17	MT	-0.17379	s.GD
Otu0312	H12_MT	12	MT	-0.17379	s.GD
Otu0312	H19_AM	19	AM	-0.17379	s.GD
Otu0312	H20_AM	20	AM	0.706745	s.GD
Otu0312	H21_AM	21	AM	-0.17379	s.GD
Otu0312	H8_AM	8	AM	-0.17379	s.GD
Otu0312	H18_AM	18	AM	-0.17379	s.GD
Otu0312	H14_AM	14	AM	-0.17379	s.GD
Otu0312	H5_AM	5	AM	-0.17379	s.GD
Otu0312	H23_AM	23	AM	-0.17379	s.GD
Otu0312	H22_AM	22	AM	-0.17379	s.GD
Otu0312	H11_AM	11	AM	-0.17379	s.GD
Otu0312	H17_AM	17	AM	-0.17379	s.GD
Otu0312	H14_MC	14	MC	0.266478	s.GD
Otu0312	H8_MC	8	MC	-0.17379	s.GD
Otu0312	H18_MC	18	MC	-0.17379	s.GD
Otu0312	H21_MC	21	MC	-0.17379	s.GD
Otu0312	H5_MC	5	MC	-0.17379	s.GD
Otu0312	H17_MC	17	MC	-0.17379	s.GD
Otu0312	H23_MC	23	MC	-0.17379	s.GD
Otu0312	H11_MC	11	MC	-0.17379	s.GD
Otu0312	H22_MC	22	MC	-0.17379	s.GD
Otu0312	H19_MC	19	MC	-0.17379	s.GD
Otu0312	H20_MC	20	MC	-0.17379	s.GD
Otu0312	H12_MC	12	MC	-0.17379	s.GD
Otu0312	H18_GT	18	GT	-0.17379	s.GD
Otu0312	H19_GT	19	GT	-0.17379	s.GD
Otu0312	H11_GT	11	GT	-0.17379	s.GD
Otu0312	H23_GT	23	GT	-0.17379	s.GD
Otu0312	H5_GT	5	GT	-0.17379	s.GD
Otu0312	H21_GT	21	GT	-0.17379	s.GD
Otu0312	H12_GT	12	GT	-0.17379	s.GD
Otu0312	H8_GT	8	GT	-0.17379	s.GD
Otu0312	H22_GT	22	GT	-0.17379	s.GD
Otu0312	H20_GT	20	GT	-0.17379	s.GD
Otu0312	H17_GT	17	GT	-0.17379	s.GD
Otu0312	H14_GT	14	GT	-0.17379	s.GD
Otu0349	H12_GI	12	GI	-0.207286	s.GT
Otu0349	H11_GI	11	GI	-0.207286	s.GT
Otu0349	H14_GI	14	GI	-0.207286	s.GT
[truncated: 5,223 more rows]
