# Supplementary material for: Microbiome of the Black-Lipped Pearl Oyster Pinctada margaritifera, a Multi-Tissue Description With Functional Profiling
Source: Front Microbiol. 2019 Jul 5;10:1548. doi: 10.3389/fmicb.2019.01548 (PMC6624473; doi:10.3389/fmicb.2019.01548)
Supplement: DATA S5 — Overview of weighted Nearest Sequenced Taxon Index (NSTI) scores over all oyster samples. [file Table_5.XLSX]

## Sheet: NSTI scores
Supplementary Data 5	Overview of weighted Nearest Sequenced Taxon Index (NSTI) scores over all oyster samples.
#Sample	Tissue	Metric	NST1 score
H11_GI	GI	Weighted NSTI	0.108826
H12_GI	GI	Weighted NSTI	0.0878145
H14_GI	GI	Weighted NSTI	0.169787
H17_GI	GI	Weighted NSTI	0.21568
H18_GI	GI	Weighted NSTI	0.115976
H19_GI	GI	Weighted NSTI	0.11482
H20_GI	GI	Weighted NSTI	0.09785
H21_GI	GI	Weighted NSTI	0.0861512
H22_GI	GI	Weighted NSTI	0.171037
H23_GI	GI	Weighted NSTI	0.171029
H5_GI	GI	Weighted NSTI	0.171027
H8_GI	GI	Weighted NSTI	0.137051
H11_GD	GD	Weighted NSTI	0.121225
H12_GD	GD	Weighted NSTI	0.127439
H14_GD	GD	Weighted NSTI	0.15033
H17_GD	GD	Weighted NSTI	0.171025
H18_GD	GD	Weighted NSTI	0.129446
H19_GD	GD	Weighted NSTI	0.0933489
H20_GD	GD	Weighted NSTI	0.0964931
H21_GD	GD	Weighted NSTI	0.11742
H22_GD	GD	Weighted NSTI	0.171028
H23_GD	GD	Weighted NSTI	0.171031
H5_GD	GD	Weighted NSTI	0.154172
H8_GD	GD	Weighted NSTI	0.0597768
H11_BG	BG	Weighted NSTI	0.0725563
H12_BG	BG	Weighted NSTI	0.134021
H14_BG	BG	Weighted NSTI	0.118388
H17_BG	BG	Weighted NSTI	0.125539
H18_BG	BG	Weighted NSTI	0.19807
H19_BG	BG	Weighted NSTI	0.0278719
H20_BG	BG	Weighted NSTI	0.118064
H21_BG	BG	Weighted NSTI	0.0594581
H22_BG	BG	Weighted NSTI	0.171033
H23_BG	BG	Weighted NSTI	0.171028
H5_BG	BG	Weighted NSTI	0.170952
H8_BG	BG	Weighted NSTI	0.120531
H11_HL	HL	Weighted NSTI	0.123593
H12_HL	HL	Weighted NSTI	0.099047
H14_HL	HL	Weighted NSTI	0.103062
H17_HL	HL	Weighted NSTI	0.149479
H18_HL	HL	Weighted NSTI	0.164587
H19_HL	HL	Weighted NSTI	0.05108
H20_HL	HL	Weighted NSTI	0.10669
H21_HL	HL	Weighted NSTI	0.103744
H22_HL	HL	Weighted NSTI	0.171031
H23_HL	HL	Weighted NSTI	0.171023
H5_HL	HL	Weighted NSTI	0.133444
H8_HL	HL	Weighted NSTI	0.0154435
H11_MT	MT	Weighted NSTI	0.0986967
H12_MT	MT	Weighted NSTI	0.122822
H14_MT	MT	Weighted NSTI	0.141714
H17_MT	MT	Weighted NSTI	0.0869457
H18_MT	MT	Weighted NSTI	0.08396
H19_MT	MT	Weighted NSTI	0.106218
H20_MT	MT	Weighted NSTI	0.118843
H21_MT	MT	Weighted NSTI	0.0979818
H22_MT	MT	Weighted NSTI	0.171033
H23_MT	MT	Weighted NSTI	0.171022
H5_MT	MT	Weighted NSTI	0.150016
H8_MT	MT	Weighted NSTI	0.0212959
H11_AM	AM	Weighted NSTI	0.109736
H14_AM	AM	Weighted NSTI	0.15033
H17_AM	AM	Weighted NSTI	0.08308
H18_AM	AM	Weighted NSTI	0.11482
H19_AM	AM	Weighted NSTI	0.01208
H20_AM	AM	Weighted NSTI	0.170941
H21_AM	AM	Weighted NSTI	0.139902
H22_AM	AM	Weighted NSTI	0.171027
H23_AM	AM	Weighted NSTI	0.171021
H5_AM	AM	Weighted NSTI	0.146505
H8_AM	AM	Weighted NSTI	0.0705879
H11_MC	MC	Weighted NSTI	0.136543
H12_MC	MC	Weighted NSTI	0.0976462
H14_MC	MC	Weighted NSTI	0.119405
H17_MC	MC	Weighted NSTI	0.15033
H18_MC	MC	Weighted NSTI	0.129467
H19_MC	MC	Weighted NSTI	0.158401
H20_MC	MC	Weighted NSTI	0.0534947
H21_MC	MC	Weighted NSTI	0.171019
H22_MC	MC	Weighted NSTI	0.171034
H23_MC	MC	Weighted NSTI	0.171033
H5_MC	MC	Weighted NSTI	0.134716
H8_MC	MC	Weighted NSTI	0.033261
H11_GT	GT	Weighted NSTI	0.138585
H12_GT	GT	Weighted NSTI	0.163263
H14_GT	GT	Weighted NSTI	0.161673
H17_GT	GT	Weighted NSTI	0.190959
H18_GT	GT	Weighted NSTI	0.15649
H19_GT	GT	Weighted NSTI	0.117784
H20_GT	GT	Weighted NSTI	0.104417
H21_GT	GT	Weighted NSTI	0.171028
H22_GT	GT	Weighted NSTI	0.171027
H23_GT	GT	Weighted NSTI	0.171028
H5_GT	GT	Weighted NSTI	0.160564
H8_GT	GT	Weighted NSTI	0.0322326
