# Supplementary material for: Microbiome of the Black-Lipped Pearl Oyster Pinctada margaritifera, a Multi-Tissue Description With Functional Profiling
Source: Front Microbiol. 2019 Jul 5;10:1548. doi: 10.3389/fmicb.2019.01548 (PMC6624473; doi:10.3389/fmicb.2019.01548)
Supplement: DATA S6 — PICRUSt and LEfSe analyses, an overview of differentially abundant KEGG pathways identified in the microbiomes of particular host tissues (per sample data provided). [file Table_6.XLSX]

## Sheet: metagenomics LDA
Supplementary Data 6	Significantly differentially abundant metagenomic traits between tissues (per sample data provided). Differences were determined using linear discriminant analysis (LDA) effect size method with a cut off > 2.5 for pathway levels 1-3.
Sample ID	Mean LDA	Significant tissue representation	Group mean	p-value	TOTAL COUNT	GI Count	GD Count	BG Count	HL Count	MT Count	AM Count	MC Count	GT Count	H11_GI	H11_BG	H11_GD	H11_HL	H11_AM	H11_MT	H11_MC	H11_GT	H12_GI	H12_BG	H12_GD	H12_HL	H12_MT	H12_MC	H12_GT	H14_GI	H14_BG	H14_GD	H14_HL	H14_AM	H14_MT	H14_MC	H14_GT	H17_GI	H17_BG	H17_GD	H17_HL	H17_AM	H17_MT	H17_MC	H17_GT	H18_GI	H18_BG	H18_GD	H18_HL	H18_AM
Tissue														GI	BG	GD	HL	AM	MT	MC	GT	GI	BG	GD	HL	MT	MC	GT	GI	BG	GD	HL	AM	MT	MC	GT	GI	BG	GD	HL	AM	MT	MC	GT	GI	BG	GD	HL	AM
CellularProcesses	4.72636	GI	3.96513	6.26501e-08	10637217	759529	1466153	1707152	1283435	1338193	1315045	1299655	1468055	36922	132588	110812	56075	107412	120785	83280	113175	81262	143177	162554	84148	124982	108328	77336	51117	174181	132824	166980	147042	125239	115650	152579	111813	178710	127282	83626	122910	129284	152581	117335	92051	162778	125373	171660	135935
CellularProcesses.CellCommunication	0.607296			-	313	0	12	19	33	57	66	120	6	0	6	0	0	3	0	15	0	0	0	0	0	0	0	0	0	0	0	0	0	0	0	0	0	0	0	0	3	6	0	3	0	0	0	0	0
CellularProcesses.CellCommunication.Adherensjunction	0.130175			-	104	0	4	6	11	19	22	40	2	0	2	0	0	1	0	5	0	0	0	0	0	0	0	0	0	0	0	0	0	0	0	0	0	0	0	0	1	2	0	1	0	0	0	0	0
CellularProcesses.CellCommunication.Focaladhesion	0.130175			-	105	0	4	7	11	19	22	40	2	0	2	0	0	1	0	5	0	0	0	0	0	0	0	0	0	0	0	0	0	0	0	0	0	0	0	0	1	2	0	1	0	0	0	0	0
CellularProcesses.CellCommunication.Tightjunction	0.130175			-	104	0	4	6	11	19	22	40	2	0	2	0	0	1	0	5	0	0	0	0	0	0	0	0	0	0	0	0	0	0	0	0	0	0	0	0	1	2	0	1	0	0	0	0	0
CellularProcesses.CellGrowthandDeath	3.81701	BG	2.85323	0.00189828	1424233	77591	169297	331440	180076	175868	162321	170375	157265	3434	23328	16478	5396	14190	20923	11056	10382	6634	21157	17233	9802	11771	11505	7094	5192	26378	18193	28917	17968	13700	17850	15618	11723	44588	13713	19240	16069	16887	16076	12237	11428	31575	9136	28936	13021
CellularProcesses.CellGrowthandDeath.Apoptosis	2.5912			0.010077	58239	2431	6807	21152	6811	6056	4631	5734	4617	93	1175	1056	122	306	423	341	77	72	1022	502	135	290	86	135	209	1368	1206	1813	632	417	997	454	69	3490	106	865	431	611	188	253	685	2088	33	1975	119
CellularProcesses.CellGrowthandDeath.Cellcycle	0			-	0	0	0	0	0	0	0	0	0	0	0	0	0	0	0	0	0	0	0	0	0	0	0	0	0	0	0	0	0	0	0	0	0	0	0	0	0	0	0	0	0	0	0	0	0
CellularProcesses.CellGrowthandDeath.Cellcycle_Caulobacter	3.70643			-	1177484	67356	143938	252061	149577	149339	137993	145182	132038	3000	18498	13450	4736	12323	18081	9442	9134	5926	16868	15075	8748	10354	10280	6257	4476	20440	14941	21617	14738	11811	14725	13102	10463	32134	12369	15526	13928	14142	14182	10469	9493	23745	8473	22561	11460
CellularProcesses.CellGrowthandDeath.Cellcycle_yeast	0			-	0	0	0	0	0	0	0	0	0	0	0	0	0	0	0	0	0	0	0	0	0	0	0	0	0	0	0	0	0	0	0	0	0	0	0	0	0	0	0	0	0	0	0	0	0
CellularProcesses.CellGrowthandDeath.Meiosis_yeast	2.82653			7.51516e-06	124092	5169	11568	35881	16313	13459	14152	11886	15664	240	2273	889	400	1043	1990	736	1082	555	2137	1136	739	781	1018	557	292	3110	893	3645	1887	952	961	1566	1062	5429	1145	1970	1155	1329	1433	1239	559	3561	605	2377	1297
CellularProcesses.CellGrowthandDeath.Oocytemeiosis	0			-	0	0	0	0	0	0	0	0	0	0	0	0	0	0	0	0	0	0	0	0	0	0	0	0	0	0	0	0	0	0	0	0	0	0	0	0	0	0	0	0	0	0	0	0	0
CellularProcesses.CellGrowthandDeath.p53signalingpathway	2.61707			0.00431214	64418	2635	6984	22346	7375	7014	5545	7573	4946	101	1382	1083	138	518	429	537	89	81	1130	520	180	346	121	145	215	1460	1153	1842	711	520	1167	496	129	3535	93	879	555	805	273	276	691	2181	25	2023	145
CellularProcesses.CellMotility	4.64941	GI	3.98101	9.823e-08	8376811	636068	1201373	1238583	997904	1053314	1042612	1014402	1192555	31529	97458	85698	47592	83322	87551	64551	95259	70391	110819	136112	66668	105438	88346	65351	43357	131953	106610	127366	116481	101890	88353	123433	90103	122235	102643	54304	95808	100252	122958	95932	75712	118344	110831	126819	113097
CellularProcesses.CellMotility.Bacterialchemotaxis	3.99661	GI	3.4111	3.4381e-07	1726916	142307	260842	227713	210016	220437	216137	212320	237144	7085	18601	16541	10844	16881	17972	13323	18063	15720	22251	28671	14844	23795	18876	13442	9704	25654	21770	24766	22719	22308	16826	24545	21488	19734	24131	13379	19661	20641	28651	19322	15630	21161	26520	24052	22818
CellularProcesses.CellMotility.Bacterialmotilityproteins	4.3753	GI	3.7219	1.44171e-07	4448299	338299	634890	640282	529234	561218	559085	538606	646685	16827	50336	44617	25295	43867	48283	34132	53574	38098	58373	72219	35255	56195	49617	34651	22981	70165	55902	68399	63688	53880	45880	68086	47811	62041	54609	25213	50955	52975	64757	52577	40010	61140	59305	64710	64041
CellularProcesses.CellMotility.Cytoskeletonproteins	3.33016			0.00737557	503854	30562	63235	91080	63945	66729	63692	63820	60791	1383	6983	5973	2250	5409	6547	4099	4856	2844	6699	6373	5012	4676	5426	3219	2037	7429	6743	7967	6612	5125	6407	5804	4703	10435	5493	5087	5852	6042	6214	4935	4290	8468	3994	8224	5936
CellularProcesses.CellMotility.Flagellarassembly	3.94528	GI	3.20452	3.32361e-08	1697638	124900	242402	279502	194698	204911	203676	199616	247933	6234	21536	18567	9203	17164	14749	12992	18766	13729	23496	28849	11557	20772	14427	14039	8635	28705	22195	26234	23462	20577	19240	24998	16101	30025	18410	10625	19339	20592	23336	19097	15782	27575	21012	29833	20302
CellularProcesses.CellMotility.Regulationofactincytoskeleton	0.130175			-	104	0	4	6	11	19	22	40	2	0	2	0	0	1	0	5	0	0	0	0	0	0	0	0	0	0	0	0	0	0	0	0	0	0	0	0	1	2	0	1	0	0	0	0	0
CellularProcesses.TransportandCatabolism	3.59039			-	835860	45870	95471	137110	105422	108954	110046	114758	118229	1959	11796	8636	3087	9897	12311	7658	7534	4237	11201	9209	7678	7773	8477	4891	2568	15850	8021	10697	12593	9649	9447	13528	9987	11887	10926	10082	11030	12139	13547	9163	4911	12859	5406	15905	9817
CellularProcesses.TransportandCatabolism.Endocytosis	1.53183			-	5434	153	410	785	856	1042	718	1028	442	5	92	44	15	57	19	74	13	5	65	55	27	59	30	21	4	36	42	25	31	91	73	79	22	64	15	7	75	122	49	32	5	116	5	479	31
CellularProcesses.TransportandCatabolism.Lysosome	3.26472	GT	2.84571	1.35698e-07	225022	6569	15812	36116	20729	26982	32269	30524	56021	184	2907	1583	229	2665	3583	2223	2615	518	3087	1902	2459	1511	2226	2271	119	7301	288	2354	5161	2966	2216	6639	2515	1601	1349	2374	2697	3645	2052	3842	218	3195	239	1278	2808
CellularProcesses.TransportandCatabolism.Peroxisome	3.43418			-	605300	39148	79245	100203	83826	80911	77037	83166	61764	1770	8795	7009	2843	7174	8709	5356	4906	3714	8049	7252	5192	6203	6221	2599	2445	8513	7691	8318	7401	6592	7158	6810	7450	10222	9562	7701	8257	8370	11446	5288	4688	9548	5162	14148	6978
CellularProcesses.TransportandCatabolism.Phagosome	0.130175			-	104	0	4	6	11	19	22	40	2	0	2	0	0	1	0	5	0	0	0	0	0	0	0	0	0	0	0	0	0	0	0	0	0	0	0	0	1	2	0	1	0	0	0	0	0
EnvironmentalInformationProcessing	5.22026	BG	4.30619	9.06526e-07	64683861	3615644	7575544	15905547	8546968	7830688	7049515	6867527	7292428	173672	1036851	496422	287545	548569	851226	449280	486021	364083	961275	771980	460315	601780	513485	337340	233924	1200149	614161	1528003	783255	673766	600092	716516	569976	2397385	637158	859201	628061	708312	693773	578249	399187	1552645	600579	1460170	594527
EnvironmentalInformationProcessing.MembraneTransport	5.16453	BG	4.34551	5.49183e-07	29383951	1603220	3392356	7454048	3899448	3529512	3153849	3069159	3282359	77092	480322	219012	128082	244696	385919	201141	213087	160627	440893	343846	205583	267077	223919	151187	103336	553691	270953	714728	352177	302430	268548	319608	253710	1142785	285564	401801	281341	319836	310171	258720	175041	729173	266587	681164	258497
EnvironmentalInformationProcessing.MembraneTransport.ABCtransporters	4.61926	BG	3.8335	2.44076e-06	8147604	418447	904845	2128846	1119555	996853	859268	843000	876790	19884	135949	54762	34252	66452	108634	53803	51471	40721	123819	90782	56932	69832	55792	43082	25827	153373	67576	203927	90869	82876	70497	83612	73780	332742	85657	122584	78116	91726	95625	68933	40921	210092	68846	207441	62756
EnvironmentalInformationProcessing.MembraneTransport.Bacterialsecretionsystem	3.99436			-	2099629	141337	272834	442874	260230	253584	245369	243957	239444	6737	30544	19894	10618	20528	23240	15912	19805	14517	29231	25779	14906	22605	21764	10021	9594	35530	25383	42682	27653	22481	22195	24928	20669	59718	21273	21949	21488	22972	22179	20064	17539	41694	23525	35378	25013
EnvironmentalInformationProcessing.MembraneTransport.Phosphotransferasesystem_PTS_	3.16002			-	272514	16168	35621	60252	36209	33011	27750	28516	34987	736	3787	3019	1371	2437	5214	2046	2486	1486	3416	3043	2432	2700	1628	1230	986	4613	2735	5180	3125	3558	2803	3079	3686	8295	4386	1798	2904	2741	3965	2295	1786	5564	2291	4893	1970
EnvironmentalInformationProcessing.MembraneTransport.Secretionsystem	4.38134			-	4804918	342233	661339	901639	577500	595763	565611	553826	607007	16542	62913	50947	25710	45260	57388	36687	49871	36008	65523	66709	36750	55616	50339	27516	23965	79579	64109	88884	65803	54608	51569	64010	44763	112587	47821	37169	49292	52514	50183	49598	44959	84968	57798	76917	61040
EnvironmentalInformationProcessing.MembraneTransport.Transporters	4.8782	BG	4.16288	1.87767e-05	14059286	685035	1517717	3920437	1905954	1650301	1455851	1399860	1524131	33193	247129	90390	56131	110019	191443	92693	89454	67895	218904	157533	94563	116324	94396	69338	42964	280596	111150	374055	164727	138907	121484	143979	110812	629443	126427	218301	129541	149883	138219	117830	69836	386855	114127	356535	107718
EnvironmentalInformationProcessing.SignalingMoleculesandInteraction	3.24209			-	392027	20367	40825	74436	51029	49360	51224	52476	52310	909	5917	3983	1442	4325	5287	3659	4981	2107	5408	3736	3615	3469	5183	2376	1230	6665	4147	7261	6168	4233	4992	5434	3286	8534	2649	5690	4210	4677	2957	4474	2754	6991	2376	6108	6131
EnvironmentalInformationProcessing.SignalingMoleculesandInteraction.Bacterialtoxins	2.87354			0.00054275	155851	8799	16988	31100	19977	18982	19122	18514	22369	405	2298	1522	630	1474	2037	1286	2068	966	2153	1412	1513	1455	1821	1035	520	2786	1575	3134	2433	1804	1800	2213	1627	3997	1250	1921	1542	1705	1185	1869	1103	3030	1166	2471	2321
EnvironmentalInformationProcessing.SignalingMoleculesandInteraction.CAMligands	0			-	1	0	0	1	0	0	0	0	0	0	0	0	0	0	0	0	0	0	0	0	0	0	0	0	0	0	0	0	0	0	0	0	0	0	0	0	0	0	0	0	0	0	0	0	0
EnvironmentalInformationProcessing.SignalingMoleculesandInteraction.Cellularantigens	2.99529			0.000223114	197364	10728	20890	33851	25937	26021	26993	29793	23151	488	3013	2258	743	2548	2693	2148	2594	1109	2623	1713	1655	1835	3067	942	695	2818	2457	3497	3168	2007	2856	2593	1283	3396	1073	2635	2111	2547	1586	2123	1630	3172	1179	3222	3526
EnvironmentalInformationProcessing.SignalingMoleculesandInteraction.Cytokine_cytokinereceptorinteraction	0			-	0	0	0	0	0	0	0	0	0	0	0	0	0	0	0	0	0	0	0	0	0	0	0	0	0	0	0	0	0	0	0	0	0	0	0	0	0	0	0	0	0	0	0	0	0
EnvironmentalInformationProcessing.SignalingMoleculesandInteraction.Cytokinereceptors	0			-	0	0	0	0	0	0	0	0	0	0	0	0	0	0	0	0	0	0	0	0	0	0	0	0	0	0	0	0	0	0	0	0	0	0	0	0	0	0	0	0	0	0	0	0	0
EnvironmentalInformationProcessing.SignalingMoleculesandInteraction.ECM_receptorinteraction	0			-	1	0	0	1	0	0	0	0	0	0	0	0	0	0	0	0	0	0	0	0	0	0	0	0	0	0	0	0	0	0	0	0	0	0	0	0	0	0	0	0	0	0	0	0	0
EnvironmentalInformationProcessing.SignalingMoleculesandInteraction.Glycanbindngproteins	0			-	0	0	0	0	0	0	0	0	0	0	0	0	0	0	0	0	0	0	0	0	0	0	0	0	0	0	0	0	0	0	0	0	0	0	0	0	0	0	0	0	0	0	0	0	0
EnvironmentalInformationProcessing.SignalingMoleculesandInteraction.Gprotein_coupledreceptors	0			-	60	0	2	9	2	17	6	24	0	0	1	0	0	0	1	2	0	0	4	0	0	1	0	0	0	0	0	0	0	2	0	0	0	0	0	0	0	10	0	0	0	0	0	0	0
EnvironmentalInformationProcessing.SignalingMoleculesandInteraction.GTP_bindingproteins	0			-	0	0	0	0	0	0	0	0	0	0	0	0	0	0	0	0	0	0	0	0	0	0	0	0	0	0	0	0	0	0	0	0	0	0	0	0	0	0	0	0	0	0	0	0	0
EnvironmentalInformationProcessing.SignalingMoleculesandInteraction.Ionchannels	2.36067			3.82712e-08	38717	839	2942	9458	5113	4329	5103	4145	6788	16	605	203	69	303	545	223	319	32	628	611	447	178	295	399	15	1061	115	630	567	420	336	628	376	1141	326	1134	557	415	186	482	21	789	31	415	284
EnvironmentalInformationProcessing.SignalingMoleculesandInteraction.Neuroactiveligand_receptorinteraction	0			-	33	1	3	16	0	11	0	0	2	0	0	0	0	0	11	0	0	0	0	0	0	0	0	0	0	0	0	0	0	0	0	0	0	0	0	0	0	0	0	0	0	0	0	0	0
EnvironmentalInformationProcessing.SignalTransduction	4.43331	GI	3.61345	3.732e-07	5523932	388837	750007	923015	697043	722304	690593	676733	675400	18579	70290	54415	29939	54852	74101	43339	54866	40722	74081	80552	45534	64157	60464	32590	26022	86102	68108	91286	72733	64673	58004	71866	59270	103281	63381	49909	61169	63963	70474	56335	46351	87308	65029	91734	71402
EnvironmentalInformationProcessing.SignalTransduction.Calciumsignalingpathway	1.17289			-	1173	14	63	139	67	162	400	160	168	0	15	15	11	8	33	7	4	0	16	13	9	4	1	4	0	30	3	6	44	15	7	24	0	2	1	0	18	17	7	2	0	12	1	4	4
EnvironmentalInformationProcessing.SignalTransduction.ErbBsignalingpathway	0			-	0	0	0	0	0	0	0	0	0	0	0	0	0	0	0	0	0	0	0	0	0	0	0	0	0	0	0	0	0	0	0	0	0	0	0	0	0	0	0	0	0	0	0	0	0
EnvironmentalInformationProcessing.SignalTransduction.Hedgehogsignalingpathway	0			-	0	0	0	0	0	0	0	0	0	0	0	0	0	0	0	0	0	0	0	0	0	0	0	0	0	0	0	0	0	0	0	0	0	0	0	0	0	0	0	0	0	0	0	0	0
EnvironmentalInformationProcessing.SignalTransduction.MAPKsignalingpathway	0			-	0	0	0	0	0	0	0	0	0	0	0	0	0	0	0	0	0	0	0	0	0	0	0	0	0	0	0	0	0	0	0	0	0	0	0	0	0	0	0	0	0	0	0	0	0
EnvironmentalInformationProcessing.SignalTransduction.MAPKsignalingpathway_yeast	2.54184			-	76618	3957	8135	16147	9942	10054	10003	10510	7870	181	1266	653	315	762	887	724	683	374	1099	663	516	751	827	441	259	1129	845	1402	881	785	989	784	515	2035	493	1070	1049	927	417	691	523	1529	536	1839	892
EnvironmentalInformationProcessing.SignalTransduction.mTORsignalingpathway	0			-	0	0	0	0	0	0	0	0	0	0	0	0	0	0	0	0	0	0	0	0	0	0	0	0	0	0	0	0	0	0	0	0	0	0	0	0	0	0	0	0	0	0	0	0	0
EnvironmentalInformationProcessing.SignalTransduction.Notchsignalingpathway	0			-	78	0	18	26	2	2	18	7	5	0	2	1	0	0	0	0	0	0	8	1	0	0	0	0	0	4	2	0	1	0	0	1	0	0	0	0	3	0	0	0	0	4	0	0	0
EnvironmentalInformationProcessing.SignalTransduction.Phosphatidylinositolsignalingsystem	3.08118			5.09194e-06	265777	14731	30846	49597	33120	35060	33217	33082	36124	667	3802	2448	1097	2804	3664	2180	2587	1422	3689	3538	2132	2561	2969	1776	952	4665	2747	4373	3627	2949	2892	3742	2140	5542	2129	2975	2920	3228	2262	2901	1819	4732	2189	4934	3262
EnvironmentalInformationProcessing.SignalTransduction.TGF_betasignalingpathway	0			-	0	0	0	0	0	0	0	0	0	0	0	0	0	0	0	0	0	0	0	0	0	0	0	0	0	0	0	0	0	0	0	0	0	0	0	0	0	0	0	0	0	0	0	0	0
EnvironmentalInformationProcessing.SignalTransduction.Two_componentsystem	4.4116	GI	3.61567	3.19641e-07	5180191	370135	710926	857077	653907	677024	646931	632963	631228	17731	65203	51297	28513	51278	69517	40428	51592	38926	69261	76336	42877	60841	56667	30369	24811	80269	64509	85505	68179	60924	54116	67314	56615	95702	60758	45864	57176	59791	67788	52741	44009	81026	62303	84957	67244
EnvironmentalInformationProcessing.SignalTransduction.VEGFsignalingpathway	0			-	17	0	1	3	3	0	6	4	0	0	0	0	3	0	0	0	0	0	0	0	0	0	0	0	0	1	0	0	0	0	0	0	0	0	0	0	0	0	0	0	0	1	0	0	0
EnvironmentalInformationProcessing.SignalTransduction.Wntsignalingpathway	0			-	78	0	18	26	2	2	18	7	5	0	2	1	0	0	0	0	0	0	8	1	0	0	0	0	0	4	2	0	1	0	0	1	0	0	0	0	3	0	0	0	0	4	0	0	0
GeneticInformationProcessing	5.21944	GT	4.02089	1.60323e-06	38587902	2255114	4610673	6886527	4835437	5124318	4943058	4976051	4956724	103098	553990	383044	168525	439193	625584	340115	390115	221941	517497	497741	335428	377757	417062	245815	144094	622006	415449	585352	520931	425482	440612	504595	358965	741608	396058	415113	468855	478995	432715	405300	277809	635894	323770	640336	471396
GeneticInformationProcessing.Folding_SortingandDegradation	4.39146	AM	3.27727	0.00148544	5713451	347078	702993	984253	714218	763975	745632	739094	716208	15915	79311	56614	26121	64223	86988	49200	58220	34705	76814	80740	50280	58162	65176	34656	22351	90624	63020	85409	77524	64302	63547	74915	54952	103042	59958	55124	70267	70438	65213	59636	42330	90354	51431	88351	73224
GeneticInformationProcessing.Folding_SortingandDegradation.Chaperonesandfoldingcatalysts	4.0022	AM	2.84198	0.000801082	2323956	143132	286200	411614	293739	301707	303911	300069	283584	6710	32709	22243	10804	26452	32338	19863	25760	14945	31504	33842	20115	24007	28567	13134	9242	36039	25632	37948	32367	25780	25844	29850	22270	45738	24119	21590	28622	27753	26065	24414	17460	38338	21567	36545	32642
GeneticInformationProcessing.Folding_SortingandDegradation.Proteasome	2.45712			-	58255	3002	6306	10706	7149	8253	8235	7704	6900	145	934	341	294	756	1074	559	670	346	903	918	605	571	843	405	183	848	458	897	831	635	543	657	414	1168	354	590	696	666	281	659	290	975	539	650	867
GeneticInformationProcessing.Folding_SortingandDegradation.Proteinexport	3.72125	MT	2.74647	1.69394e-05	1176148	68884	139970	190273	147727	162830	154055	157663	154746	3076	16131	12797	5060	14066	20661	10788	11978	6573	14848	12995	10779	11427	12894	7613	4330	18232	13132	15792	15999	12953	14120	16018	11522	17801	13564	11204	15016	15306	15012	12596	8636	17483	9139	18639	14567
GeneticInformationProcessing.Folding_SortingandDegradation.Proteinprocessinginendoplasmicreticulum	2.88011			-	173632	9563	21520	36337	21317	20333	23262	22137	19163	409	2927	1634	632	2147	2455	1346	1372	888	2724	3977	1468	1404	1761	893	552	3324	1649	2869	2429	1901	1794	1979	2048	4294	2227	1879	2383	2227	2755	1609	1052	3260	1154	1980	1908
GeneticInformationProcessing.Folding_SortingandDegradation.RNAdegradation	3.68482	GT	2.53986	1.24391e-06	1107601	63047	130111	196955	137465	147774	143073	144211	144965	2855	15850	10873	4683	12350	16642	9869	11153	6160	15153	15261	9451	10771	12045	7164	4028	18462	11654	16485	15159	12449	12722	15031	9890	20635	10451	11656	13509	13994	11597	11735	7843	17988	8916	18532	13569
GeneticInformationProcessing.Folding_SortingandDegradation.Sulfurrelaysystem	3.58519	GI	2.69318	1.44317e-05	822276	55068	110436	132892	100752	114008	105855	101746	101519	2508	10282	8290	4261	8061	12792	6406	7045	5332	10975	12631	7237	9190	8601	5210	3690	12951	9834	11086	10178	9817	8214	10749	8349	13169	8846	7765	9578	9937	9273	8226	6569	11915	9093	11713	9223
GeneticInformationProcessing.Folding_SortingandDegradation.Ubiquitinsystem	2.50153			5.33368e-06	51583	4382	8450	5476	6069	9070	7241	5564	5331	212	478	436	387	391	1026	369	242	461	707	1116	625	792	465	237	326	768	661	332	561	767	310	631	459	237	397	440	463	555	230	397	480	395	1023	292	448
GeneticInformationProcessing.ReplicationandRepair	4.84569	MC	3.62615	1.13947e-05	16372080	954837	1952609	2902627	2075852	2186852	2108014	2126452	2064837	43548	236223	165723	71528	190056	276080	145749	167255	93327	218158	208508	144367	158217	178095	104105	61038	257654	179693	241673	217639	178637	190869	207158	152750	307731	169460	193640	200890	203060	184528	170419	119562	265839	134479	272351	200145
GeneticInformationProcessing.ReplicationandRepair.Baseexcisionrepair	3.62132			-	970432	52381	110207	190658	124450	129206	121488	118188	123854	2407	14576	9473	3928	10165	18898	8029	9906	5238	13638	12183	8616	8786	9860	5815	3354	16961	10300	16500	13372	10231	10888	12515	7736	22486	8054	13328	10721	11294	8496	10005	6825	17450	7277	16775	11713
GeneticInformationProcessing.ReplicationandRepair.Chromosome	4.11862	GI	3.04718	0.000115514	2957660	187788	369018	504167	380673	393426	381146	388424	353018	8809	40845	30927	14120	34074	44471	25856	33068	19046	38305	36721	25741	30498	36702	17797	12392	40865	36052	45472	39092	31824	35473	35274	28234	54064	31660	31063	34703	35693	34802	30871	24194	46706	27717	51192	40754
GeneticInformationProcessing.ReplicationandRepair.DNArepairandrecombinationproteins	4.37277	MT	3.22793	2.86172e-06	5463952	320071	653663	951041	688799	736287	706544	704948	702599	14644	77877	54931	23957	62880	95409	48345	56026	31603	72846	70286	48347	53530	58718	35375	20453	87267	59298	78896	73425	60304	62769	71213	50841	98470	56298	63194	67041	67858	60900	57499	39731	87072	45812	91344	66918
GeneticInformationProcessing.ReplicationandRepair.DNAreplication	3.69863	MC	2.63649	1.09443e-05	1130348	66003	135582	190731	142738	154161	147530	151482	142121	2952	16241	11898	4933	13899	19210	10618	10991	6201	14746	14109	10164	10947	12034	7129	4197	17414	12512	14775	14579	12628	13604	14258	10849	18391	12280	14024	14525	14592	13293	11556	8299	17219	9011	17910	13172
GeneticInformationProcessing.ReplicationandRepair.DNAreplicationproteins	3.93395	MC	2.85402	1.10219e-05	1945256	114419	233864	329412	247023	261635	254316	260425	244162	5143	27753	20141	8568	23559	32272	18004	19728	10876	25504	25311	17381	18912	21519	12312	7273	29695	21692	26086	25274	21604	23404	24360	18966	32189	20880	24197	24727	24707	22787	20108	14316	29708	15755	31662	23555
GeneticInformationProcessing.ReplicationandRepair.Homologousrecombination	3.84685	MT	2.81815	5.50888e-05	1595297	95296	193962	261034	200770	218890	209990	213073	202282	4326	22201	16519	7138	19322	28703	14709	16376	9247	20647	20840	14306	15782	17617	10720	6083	23795	17606	20721	20717	17808	18801	20152	15659	24739	18244	17957	20954	20373	19634	16809	11743	23500	13492	24607	19453
GeneticInformationProcessing.ReplicationandRepair.Mismatchrepair	3.78291			-	1416910	78836	164702	262860	178918	185637	181848	183990	180119	3540	21226	14032	5954	16824	22223	12796	13843	7512	19026	17959	12272	13121	14711	9236	4948	23279	14692	21338	18827	15354	16394	17957	13109	28786	14529	17623	17790	17772	15994	14725	9682	24196	10727	22964	16362
GeneticInformationProcessing.ReplicationandRepair.Non_homologousend_joining	3.04051	BG	2.63571	3.96554e-05	145061	3343	10766	59700	19815	11555	12148	12640	15094	126	3585	997	240	898	1574	916	671	218	2804	1423	868	482	493	497	168	4200	963	5469	2075	998	1381	1347	640	10433	269	3565	1125	1317	461	1044	523	5773	52	3740	705
GeneticInformationProcessing.ReplicationandRepair.Nucleotideexcisionrepair	3.52973	GT	2.60863	2.85649e-07	747164	36700	80845	153024	92666	96055	93004	93282	101588	1601	11919	6805	2690	8435	13320	6476	6646	3386	10642	9676	6672	6159	6441	5224	2170	14178	6578	12416	10278	7886	8155	10082	6716	18173	7246	8689	9304	9454	8161	7802	4249	14215	4636	12157	7513
GeneticInformationProcessing.Transcription	4.40728	GT	3.02972	8.76227e-06	5983277	339233	701294	1222821	736628	758728	724022	729893	770658	15661	90722	55817	25404	61313	87766	51128	54388	33384	84663	73678	48060	58101	58067	36136	21906	108066	61711	108512	83101	66563	65146	79948	51269	151956	51013	65062	63391	72106	57654	61172	41495	115993	50834	112508	66805
GeneticInformationProcessing.Transcription.Basaltranscriptionfactors	1.7527			4.63234e-06	4637	33	231	278	501	1428	355	277	1534	1	29	39	12	7	757	21	71	2	47	13	75	8	2	204	0	36	8	12	20	29	18	79	0	7	20	1	15	36	8	113	2	10	3	29	7
GeneticInformationProcessing.Transcription.RNApolymerase	3.18735			2.94199e-07	311763	17085	36372	51480	38083	42728	40178	39903	45934	762	4168	3194	1246	3437	5451	2689	3260	1642	4105	4096	2776	2910	3162	2297	1065	5367	3166	4289	4357	3475	3537	4745	2808	4905	3459	2705	4076	4035	3624	3544	2103	4692	2300	4775	3724
GeneticInformationProcessing.Transcription.Spliceosome	0			-	10	0	0	4	0	2	2	0	2	0	0	0	0	0	0	0	0	0	2	0	0	2	0	0	0	0	0	0	0	0	0	0	0	0	0	0	0	0	0	0	0	0	0	0	0
GeneticInformationProcessing.Transcription.Transcriptionfactors	4.18884			-	3556824	213273	434471	781054	456553	439870	407737	415983	407883	10106	55179	32635	16609	34054	46536	29112	30008	21240	51011	43249	27333	35948	32907	19264	14263	60858	39120	71963	45531	39226	38002	41023	30331	107444	31081	42799	35129	40259	33892	33084	26358	75577	34292	78556	37514
GeneticInformationProcessing.Transcription.Transcriptionmachinery	4.019	GT	3.14725	1.34478e-07	2110043	108842	230220	390005	241491	274700	275750	273730	315305	4792	31346	19949	7537	23815	35022	19306	21049	10500	29498	26320	17876	19233	21996	14371	6578	41805	19417	32248	33193	23833	23589	34101	18130	39600	16453	19557	24171	27776	20130	24431	13032	35714	14239	29148	25560
GeneticInformationProcessing.Translation	4.67337	GT	3.66775	6.26394e-07	10519094	613966	1253777	1776826	1308739	1414763	1365390	1380612	1405021	27974	147734	104890	45472	123601	174750	94038	110252	60525	137862	134815	92721	103277	115724	70918	38799	165662	111025	149758	142667	115980	121050	142574	99994	178879	115627	101287	134307	133391	125320	114073	74422	163708	87026	167126	131222
GeneticInformationProcessing.Translation.Aminoacyl_tRNAbiosynthesis	4.01055	GT	2.91148	2.06466e-06	2269787	125717	267604	416845	278912	300496	287340	286460	306413	5615	32982	22818	9120	25431	37125	18960	21034	11781	30683	29695	19143	20739	22073	15455	7863	38904	23567	34521	30418	24382	25736	30891	21122	45908	25381	21974	28961	28759	27647	23941	15303	38854	17031	37472	24991
GeneticInformationProcessing.Translation.mRNAsurveillancepathway	0.0557047			-	130	16	12	9	14	43	12	16	8	0	1	7	0	0	0	3	0	0	2	1	1	1	0	2	0	0	0	0	1	0	2	1	0	0	0	0	3	4	1	2	0	1	0	0	0
GeneticInformationProcessing.Translation.Ribosome	4.26679	GT	3.27274	2.39442e-07	4077418	227763	475681	692552	505533	552211	532893	540192	550593	10207	58609	41348	16716	49272	68856	37029	41707	21836	53739	52555	36174	38427	43517	27942	14254	65594	42346	55775	55178	44899	47894	55368	37171	67835	43258	41411	53036	52553	47068	44060	28108	63681	30639	64833	49081
GeneticInformationProcessing.Translation.RibosomeBiogenesis	4.0991	GI	3.12234	0.00138951	2839938	179104	348560	454062	357966	382692	370823	375203	371528	8434	37853	27707	13584	32644	46188	25647	33189	18751	36227	35036	25505	30682	35196	18453	11631	40810	31404	41655	39042	31818	32296	38340	27268	44906	30538	24793	34861	34732	32259	31490	21707	41871	27561	45930	40199
GeneticInformationProcessing.Translation.Ribosomebiogenesisineukaryotes	2.72219			0.00228686	111425	6936	13219	15365	14552	16172	15381	14946	14854	341	1380	997	557	1322	2397	1027	1675	825	1368	1407	1073	1219	1721	691	448	1414	1180	1600	1642	1214	1242	1578	940	1306	1125	801	1396	1296	1072	1343	838	1403	1119	1610	2030
GeneticInformationProcessing.Translation.RNAtransport	3.0607			0.00212672	234313	16674	31287	30699	28150	31225	31222	33913	31143	777	2926	2138	1267	3170	3868	2600	2485	1704	2880	3290	2244	2723	2575	1681	1026	3368	2257	2360	3144	2870	2556	3272	3303	1918	3798	1957	3331	3463	4354	2600	1606	2470	2732	1929	2859
GeneticInformationProcessing.Translation.Translationfactors	3.64113	GT	2.6266	5.39309e-06	986083	57756	117414	167294	123612	131924	127719	129882	130482	2600	13983	9875	4228	11762	16316	8772	10162	5628	12963	12831	8581	9486	10642	6694	3577	15572	10271	13847	13242	10797	11324	13124	10190	17006	11527	10351	12719	12584	12919	10637	6860	15428	7944	15352	12062
HumanDiseases	4.11512			-	2936169	176638	367605	656429	364241	363296	333810	353161	320989	8178	45270	35114	12815	27521	34752	23788	25451	16500	42873	37919	21083	28480	28234	13475	12449	51200	40951	60045	38709	32038	37009	33394	21624	88778	21611	32616	30623	33081	23666	25810	26948	62804	24041	59833	32605
HumanDiseases.Cancers	3.35274	BG	2.57489	0.000170159	448964	24367	52812	113979	54288	54298	49021	53594	46605	1097	7727	5611	1655	4346	5544	3571	3396	2044	6803	4839	2669	3810	4011	1840	1753	8319	6595	10017	5837	4336	6164	4786	2599	16141	2589	5612	4576	5131	2951	3701	4169	11011	2772	10256	4434
HumanDiseases.Cancers.Bladdercancer	2.33251			-	36477	3011	5466	6836	4654	4755	3983	4196	3576	152	468	487	227	297	637	281	464	332	530	467	265	484	489	101	236	448	688	793	469	419	497	385	193	922	144	305	216	359	141	336	499	680	522	875	603
HumanDiseases.Cancers.Chronicmyeloidleukemia	0			-	78	0	18	26	2	2	18	7	5	0	2	1	0	0	0	0	0	0	8	1	0	0	0	0	0	4	2	0	1	0	0	1	0	0	0	0	3	0	0	0	0	4	0	0	0
HumanDiseases.Cancers.Colorectalcancer	2.58703			0.00646333	56727	2418	6572	20957	6604	5887	4108	5606	4575	93	1167	1046	122	289	421	336	76	72	1017	496	94	288	84	133	209	1359	1143	1812	620	411	993	453	68	3485	83	865	428	606	184	251	684	2081	24	1963	119
HumanDiseases.Cancers.Glioma	0			-	0	0	0	0	0	0	0	0	0	0	0	0	0	0	0	0	0	0	0	0	0	0	0	0	0	0	0	0	0	0	0	0	0	0	0	0	0	0	0	0	0	0	0	0	0
HumanDiseases.Cancers.Pancreaticcancer	0			-	0	0	0	0	0	0	0	0	0	0	0	0	0	0	0	0	0	0	0	0	0	0	0	0	0	0	0	0	0	0	0	0	0	0	0	0	0	0	0	0	0	0	0	0	0
HumanDiseases.Cancers.Pathwaysincancer	2.93875			3.63874e-05	177880	9469	20387	43093	21515	21828	20465	21896	19227	426	3046	2039	653	1880	2243	1477	1428	820	2628	1938	1155	1519	1719	803	654	3256	2382	3706	2374	1753	2337	1974	1169	5867	1181	2221	1966	2083	1313	1557	1493	4125	1113	3709	1856
HumanDiseases.Cancers.Prostatecancer	2.39605			-	52751	2915	5689	9998	6318	6860	7517	7045	6409	145	870	265	246	736	1019	511	668	344	726	850	487	555	835	373	183	784	422	875	785	599	531	605	414	1152	320	588	664	586	271	609	286	927	529	578	847
HumanDiseases.Cancers.Renalcellcarcinoma	2.48319			0.000124347	68306	4136	8107	12108	8588	9079	8816	9234	8238	188	1007	727	282	855	803	630	684	404	877	591	574	676	800	297	262	1108	815	1019	968	743	813	915	687	1230	778	768	871	891	858	697	523	1112	560	1168	890
HumanDiseases.Cancers.Smallcelllungcancer	2.58712			0.00670647	56745	2418	6573	20961	6607	5887	4114	5610	4575	93	1167	1046	125	289	421	336	76	72	1017	496	94	288	84	133	209	1360	1143	1812	620	411	993	453	68	3485	83	865	428	606	184	251	684	2082	24	1963	119
HumanDiseases.CardiovascularDiseases	2.61555			-	71159	3413	8332	22213	8572	7454	6199	8230	6746	137	1287	1388	163	487	676	504	510	183	1145	613	202	414	534	192	286	1442	1510	2127	977	481	1330	706	110	3502	105	874	526	709	247	501	950	2204	50	2117	683
HumanDiseases.CardiovascularDiseases.Arrhythmogenicrightventricularcardiomyopathy_ARVC_	0.130175			-	104	0	4	6	11	19	22	40	2	0	2	0	0	1	0	5	0	0	0	0	0	0	0	0	0	0	0	0	0	0	0	0	0	0	0	0	1	2	0	1	0	0	0	0	0
HumanDiseases.CardiovascularDiseases.Dilatedcardiomyopathy_DCM_	0.130175			-	104	0	4	6	11	19	22	40	2	0	2	0	0	1	0	5	0	0	0	0	0	0	0	0	0	0	0	0	0	0	0	0	0	0	0	0	1	2	0	1	0	0	0	0	0
HumanDiseases.CardiovascularDiseases.Hypertrophiccardiomyopathy_HCM_	1.92125			-	14120	995	1748	1238	1935	1510	2025	2504	2165	44	114	342	41	195	255	153	434	111	128	117	108	126	450	59	77	83	367	315	357	70	337	253	42	17	22	9	95	97	63	247	266	123	26	154	564
HumanDiseases.CardiovascularDiseases.Viralmyocarditis	2.58717			0.00661935	56831	2418	6576	20963	6615	5906	4130	5646	4577	93	1169	1046	122	290	421	341	76	72	1017	496	94	288	84	133	209	1359	1143	1812	620	411	993	453	68	3485	83	865	429	608	184	252	684	2081	24	1963	119
HumanDiseases.ImmuneSystemDiseases	2.65253			3.63671e-05	97105	6359	12783	14360	12489	14059	12721	12715	11619	298	1260	932	523	1112	1723	879	893	647	1243	1368	1098	1132	1099	585	431	1371	1130	1246	1222	1137	1058	1191	895	1295	1070	951	1293	1163	991	948	765	1290	1076	1343	1172
HumanDiseases.ImmuneSystemDiseases.Primaryimmunodeficiency	2.63159			-	86074	6031	12068	12697	11455	12282	11336	11516	8689	293	1152	856	516	1008	1563	803	799	630	1101	1304	922	1066	1071	462	427	989	1116	1148	975	990	966	833	733	1223	1013	937	1187	987	922	764	759	1145	1066	1305	1096
HumanDiseases.ImmuneSystemDiseases.Rheumatoidarthritis	0			-	0	0	0	0	0	0	0	0	0	0	0	0	0	0	0	0	0	0	0	0	0	0	0	0	0	0	0	0	0	0	0	0	0	0	0	0	0	0	0	0	0	0	0	0	0
HumanDiseases.ImmuneSystemDiseases.Systemiclupuserythematosus	1.98144			3.03233e-05	11031	328	715	1663	1034	1777	1385	1199	2930	5	108	76	7	104	160	76	94	17	142	64	176	66	28	123	4	382	14	98	247	147	92	358	162	72	57	14	106	176	69	184	6	145	10	38	76
HumanDiseases.InfectiousDiseases	3.72722	GI	2.80387	5.50853e-07	1139557	76738	151973	230974	142230	145542	133885	135955	122260	3586	16076	12900	5854	10858	14377	9075	10109	7492	15904	15946	9462	12359	10754	5442	5267	18294	15141	21163	14366	13795	13031	12513	11465	30045	11189	10776	12216	12430	11699	10049	10291	21799	11843	19529	12459
HumanDiseases.InfectiousDiseases.Africantrypanosomiasis	2.36814			3.3286e-05	45210	1584	3568	12449	6336	5076	5447	6155	4595	60	881	462	93	537	867	455	506	133	659	304	411	245	596	163	86	894	442	1224	746	363	598	443	291	1841	125	845	421	441	201	414	282	1166	34	844	670
HumanDiseases.InfectiousDiseases.Amoebiasis	2.26681			7.25641e-07	29635	692	1789	10015	4131	2844	3703	2963	3498	34	635	108	39	255	449	183	415	112	485	208	239	130	327	95	13	669	83	1098	523	231	273	356	195	1727	181	442	338	280	134	318	42	998	25	632	465
HumanDiseases.InfectiousDiseases.Bacterialinvasionofepithelialcells	1.59602			0.0053722	5574	452	896	561	901	437	1043	934	350	17	17	78	47	81	37	34	64	27	26	34	32	15	37	10	14	11	28	19	29	25	39	19	270	2	408	1	148	102	515	49	6	13	21	51	25
HumanDiseases.InfectiousDiseases.Chagasdisease_Americantrypanosomiasis_	2.44424			-	56533	2549	5145	13346	7951	5948	6713	8325	6556	104	968	795	130	690	828	585	931	243	773	413	498	363	1042	199	163	935	808	1533	1082	409	918	681	331	1851	141	854	500	508	255	654	545	1277	60	940	1226
HumanDiseases.InfectiousDiseases.EpithelialcellsignalinginHelicobacterpyloriinfection	2.71722			1.99797e-05	90512	7611	14691	12743	11042	12550	11086	9940	10849	361	934	718	628	822	1269	604	536	756	1194	1891	785	1240	729	779	521	1292	1129	1027	852	1207	673	1067	1324	1308	1491	774	1132	1042	1354	871	730	1132	1555	1188	732
HumanDiseases.InfectiousDiseases.HepatitisC	0			-	0	0	0	0	0	0	0	0	0	0	0	0	0	0	0	0	0	0	0	0	0	0	0	0	0	0	0	0	0	0	0	0	0	0	0	0	0	0	0	0	0	0	0	0	0
HumanDiseases.InfectiousDiseases.InfluenzaA	2.58749			0.00656361	56864	2419	6579	20979	6615	5917	4130	5646	4579	93	1169	1046	122	290	432	341	76	72	1017	496	94	288	84	133	209	1359	1143	1812	620	411	993	453	68	3485	83	865	429	608	184	252	684	2081	24	1963	119
HumanDiseases.InfectiousDiseases.Leishmaniasis	0			-	17	0	1	3	3	0	6	4	0	0	0	0	3	0	0	0	0	0	0	0	0	0	0	0	0	1	0	0	0	0	0	0	0	0	0	0	0	0	0	0	0	1	0	0	0
HumanDiseases.InfectiousDiseases.Measles	0			-	0	0	0	0	0	0	0	0	0	0	0	0	0	0	0	0	0	0	0	0	0	0	0	0	0	0	0	0	0	0	0	0	0	0	0	0	0	0	0	0	0	0	0	0	0
HumanDiseases.InfectiousDiseases.PathogenicEscherichiacoliinfection	0.130175			-	104	0	4	6	11	19	22	40	2	0	2	0	0	1	0	5	0	0	0	0	0	0	0	0	0	0	0	0	0	0	0	0	0	0	0	0	1	2	0	1	0	0	0	0	0
HumanDiseases.InfectiousDiseases.Pertussis	2.65055			-	83202	5286	10280	17511	10865	9358	10378	11175	8349	251	1235	1071	370	1073	1182	744	1167	527	1060	694	529	749	1250	269	347	1117	1187	1587	1203	745	1130	828	882	2057	1118	1124	1024	922	1368	857	786	1546	592	1567	1352
HumanDiseases.InfectiousDiseases.Shigellosis	0.416869			-	232	0	44	6	62	45	31	42	2	0	2	1	9	2	26	5	0	0	0	0	5	0	0	0	0	0	2	0	0	0	0	0	0	0	1	0	2	2	0	1	0	0	1	0	0
HumanDiseases.InfectiousDiseases.Staphylococcusaureusinfection	1.88315			0.000153985	5357	39	805	431	1963	504	724	520	371	0	41	118	38	85	75	70	7	0	48	23	33	11	5	8	0	79	12	36	86	59	56	46	1	8	265	162	57	25	16	10	0	46	6	107	10
HumanDiseases.InfectiousDiseases.Toxoplasmosis	2.58703			0.00646333	56727	2418	6572	20957	6604	5887	4108	5606	4575	93	1167	1046	122	289	421	336	76	72	1017	496	94	288	84	133	209	1359	1143	1812	620	411	993	453	68	3485	83	865	428	606	184	251	684	2081	24	1963	119
HumanDiseases.InfectiousDiseases.Tuberculosis	3.25096			0.000344596	399984	19756	45215	89857	49950	51081	48378	46850	48897	851	6324	4037	1411	3853	4968	2955	3099	1729	5925	5994	3084	3190	3051	2225	1219	7821	4079	7658	5322	4180	4335	5086	3441	11875	3814	3902	4875	4782	4275	3719	2563	8606	2329	7590	3710
HumanDiseases.InfectiousDiseases.Vibriocholeraeinfection	2.18571			8.69963e-08	16682	2335	3557	797	2009	2919	1938	2379	748	113	115	259	201	114	240	201	84	245	176	292	437	412	206	19	160	46	287	138	108	659	157	84	453	10	134	0	104	126	60	78	247	86	496	38	178
HumanDiseases.InfectiousDiseases.Vibriocholeraepathogeniccycle	3.33948	GI	2.84467	1.301e-06	292924	31597	52827	31313	33787	42957	36178	35376	28889	1609	2586	3161	2641	2766	3583	2557	3148	3576	3524	5101	3221	5428	3343	1409	2326	2711	4798	3219	3175	5095	2866	2997	4141	2396	3345	942	2757	2984	3153	2574	3722	2766	6676	2646	3853
HumanDiseases.MetabolicDiseases	2.99774			2.5768e-07	221121	9790	23745	47907	27587	27668	27444	26897	30083	422	3463	1953	748	2329	2893	1801	1817	890	3314	3571	1946	1685	1832	1432	566	4595	1720	4033	3102	2446	2271	3079	1847	5997	2232	2256	2914	2790	2579	2252	1081	4472	1184	3504	2113
HumanDiseases.MetabolicDiseases.TypeIdiabetesmellitus	2.83163			-	141153	5434	14584	34528	17336	16806	16711	16254	19500	230	2339	1146	398	1394	2007	1061	1022	479	2236	2525	1196	941	931	877	298	3291	916	2932	2040	1521	1363	2021	1083	4726	1407	1321	1869	1765	1672	1405	553	3240	614	2272	1146
HumanDiseases.MetabolicDiseases.TypeIIdiabetesmellitus	2.55302			1.60128e-06	79968	4356	9161	13379	10251	10862	10733	10643	10583	192	1124	807	350	935	886	740	795	411	1078	1046	750	744	901	555	268	1304	804	1101	1062	925	908	1058	764	1271	825	935	1045	1025	907	847	528	1232	570	1232	967
HumanDiseases.NeurodegenerativeDiseases	3.63626			-	958263	55971	117960	226996	119075	114275	104540	115770	103676	2638	15457	12330	3872	8389	9539	7958	8726	5244	14464	11582	5706	9080	10004	3984	4146	17179	14855	21459	13205	9843	13155	11119	4708	31798	4426	12147	9098	10858	5199	8359	9692	22028	7116	23084	11744
HumanDiseases.NeurodegenerativeDiseases.Alzheimersdisease	3.17814			-	322081	21171	42451	69815	39651	40640	35477	39535	33341	1003	4878	3853	1549	2943	2992	2750	2539	1986	4723	4140	2086	3497	3131	1365	1544	5248	4818	6473	3989	3622	4106	3599	2220	9486	2116	2855	3051	3884	2417	2671	3208	6821	3193	7725	3559
HumanDiseases.NeurodegenerativeDiseases.Amyotrophiclateralsclerosis_ALS_	2.79583			0.00213204	120337	4408	11970	33290	16130	13220	13103	14651	13565	189	2257	1705	251	1027	1390	1002	1001	336	1925	1239	742	703	985	485	314	2659	1706	2928	1797	1057	1816	1442	282	4744	447	2983	1413	1384	569	1006	1009	3108	91	2910	1257
HumanDiseases.NeurodegenerativeDiseases.Huntingtonsdisease	3.12431			-	299080	17352	36079	69078	36851	35726	33591	36232	34171	822	4769	3759	1186	2711	3299	2480	3160	1697	4465	3636	1768	2829	3535	1351	1275	5335	4569	6657	4355	3055	4097	3636	1424	9472	1156	3827	2792	3287	1325	2853	3016	6710	2197	6891	4144
HumanDiseases.NeurodegenerativeDiseases.Parkinsonsdisease	2.98535			0.000815488	196677	11877	25210	51853	23945	22383	19580	21712	20117	572	3165	2615	825	1367	1553	1387	1626	1095	3105	2445	924	1889	1941	687	934	3664	3357	5154	2634	1919	2711	2190	668	7961	568	2041	1478	2031	733	1590	2194	5146	1608	5293	2308
HumanDiseases.NeurodegenerativeDiseases.Priondiseases	2.08415			-	20088	1163	2250	2960	2498	2306	2789	3640	2482	52	388	398	61	341	305	339	400	130	246	122	186	162	412	96	79	273	405	247	430	190	425	252	114	135	139	441	364	272	155	239	265	243	27	265	476
Metabolism	5.69921			-	121966712	6909635	14527772	24386668	15522334	15605531	15094274	15230648	14689850	311742	1856521	1220719	512956	1320780	1785094	1013282	1048284	653124	1711239	1537575	981765	1128653	1162922	684610	437529	2101581	1324287	2102258	1606782	1290812	1367559	1518767	1156652	2970291	1326477	1390186	1461030	1515674	1519976	1182653	851071	2310328	947491	2362347	1321306
Metabolism.AminoAcidMetabolism	5.04577	MC	3.47391	0.000204275	27071334	1542472	3221078	5563114	3457156	3432028	3288366	3378465	3188655	70101	420674	268824	114344	289965	398287	227699	228405	146232	381596	332197	212231	253563	259546	149775	99035	462049	294699	487856	353808	285554	305981	328412	247803	702248	282060	317686	316344	333639	323607	258939	192285	529155	215649	547746	292697
Metabolism.AminoAcidMetabolism.Alanine_aspartateandglutamatemetabolism	3.98232			-	2298195	128702	270921	460730	290749	300569	286358	285120	275046	5883	35099	21726	9734	24932	36340	19094	19881	12383	32257	30674	18535	21935	22716	13056	8294	39255	23638	39669	30260	24998	25271	28390	19774	56636	22355	26157	27805	27868	24392	22359	15806	43771	18719	43692	25332
Metabolism.AminoAcidMetabolism.Aminoacidrelatedenzymes	4.1292			-	3123422	173617	363082	589492	391809	406374	393910	401366	403772	7860	46665	29870	12691	35633	48620	27236	29705	16737	42635	40567	26017	29313	32248	19963	10856	52752	31309	49721	42100	34132	35174	41289	28828	67395	32810	34342	39288	39510	36506	32624	20769	55323	24138	56072	36276
Metabolism.AminoAcidMetabolism.Arginineandprolinemetabolism	4.13138	BG	2.66488	0.000938952	3231310	180466	376789	688292	406643	415298	389761	389436	384625	8286	50814	29335	13726	33045	46902	26548	25997	17322	46602	42367	25361	30872	29584	18589	11789	57454	32965	60573	41827	35183	35140	39526	26389	89709	27120	39540	35838	38918	30390	30544	22317	65907	27008	65958	33352
Metabolism.AminoAcidMetabolism.Cysteineandmethioninemetabolism	3.93101			-	1984653	111803	227824	368458	251810	264599	252503	251967	255689	5198	29330	18035	8396	22094	36645	17353	20820	11480	26900	24777	16594	18972	21769	12701	6973	32955	19521	32443	27281	21568	21906	25979	18265	42592	20295	22863	23825	24533	22734	21178	13142	34635	16210	35760	25060
Metabolism.AminoAcidMetabolism.Glycine_serineandthreoninemetabolism	4.08557	BG	3.10737	9.30249e-05	2622058	136008	291363	619157	337569	318782	306315	310770	302094	6314	44327	22301	10421	26346	33643	21548	20698	13157	38659	30920	18451	23807	23744	13523	8738	48279	24420	55190	34289	27618	27615	31066	19934	87016	21739	33637	28929	31035	24157	24358	16393	59990	20113	61001	26459
Metabolism.AminoAcidMetabolism.Histidinemetabolism	3.80795	BG	2.78298	1.6974e-07	1483721	74277	159758	326459	190405	186261	178789	185086	182686	3353	24763	12809	5592	16674	21459	12894	12481	7087	21082	17204	11660	12615	14212	9347	4537	26925	13065	28377	19836	15304	16048	17995	12703	43304	13970	21152	17379	18555	16551	14901	8509	31183	10071	27328	15492
Metabolism.AminoAcidMetabolism.Lysinebiosynthesis	3.81105	GT	2.62711	9.6377e-07	1483910	82909	173661	267964	185790	195493	189032	194214	194847	3700	21322	15241	5973	16818	24400	13226	14806	7883	20122	19232	13003	13840	15848	9375	5149	25315	15525	22992	20771	16210	17466	20568	13997	28419	15731	16307	18461	19010	17993	15953	10268	24771	10819	25397	18156
Metabolism.AminoAcidMetabolism.Lysinedegradation	3.79107	GI	2.9848	1.25054e-07	1329912	88791	180859	276996	174941	159534	151865	166378	130548	3978	20273	16317	6420	13429	16934	10531	8280	7816	18675	14367	9484	13020	11102	5565	5933	20620	18817	25302	15753	13251	15884	13993	15281	36965	19238	15978	15078	16759	23022	10711	11676	26286	12168	29091	12480
Metabolism.AminoAcidMetabolism.Phenylalanine_tyrosineandtryptophanbiosynthesis	3.88461	GT	2.78607	1.20811e-06	1752629	101243	208519	310082	218088	230941	226579	227089	230088	4572	25000	17046	7360	20440	26707	15232	17413	9878	23286	22830	14761	16672	18337	11816	6264	29072	17810	26289	23881	19071	19729	23627	17658	33236	20662	17744	22916	22176	22784	18891	11884	28868	14108	28490	20938
Metabolism.AminoAcidMetabolism.Phenylalaninemetabolism	3.65484	BG	2.76378	0.0002367	962161	48061	105718	237648	125229	114562	109744	116385	104814	2118	16792	9524	3500	9539	14100	7815	7096	4255	14499	10735	6374	7643	8869	4457	3037	18059	10164	21573	12750	9212	11146	10622	7699	34067	8511	12829	10302	11474	10717	8467	6430	23103	5670	23294	9697
Metabolism.AminoAcidMetabolism.Tryptophanmetabolism	3.86595	GI	3.01083	4.35919e-07	1635657	105114	214976	344699	215053	198266	189723	205305	162521	4765	25384	19365	7675	16655	21897	13248	11545	9582	23315	17940	11843	15830	14540	6482	7037	26032	22446	31633	20143	16285	19677	17268	17068	45726	20984	18572	18108	20293	25455	13395	14064	32950	14404	37486	16598
Metabolism.AminoAcidMetabolism.Tyrosinemetabolism	3.71525	BG	2.77847	1.94423e-06	1152197	56963	125142	269548	151493	140072	136680	138146	134153	2588	19853	9883	4342	12019	15771	9472	9145	5489	16948	13151	8858	9840	10965	5833	3548	21726	11092	24196	15558	11413	12082	13525	9064	37211	10407	16103	12988	13392	11771	10812	6847	26022	7799	25546	12021
Metabolism.AminoAcidMetabolism.Valine_leucineandisoleucinebiosynthesis	3.85917			-	1719788	96357	201293	336166	216940	226100	217020	219482	206430	4321	26475	17220	7102	18980	26006	15181	15637	9140	24234	21532	14244	16024	16708	9374	6017	29015	18508	27868	22652	18646	19981	21490	15912	39116	16887	16623	20421	21698	18921	16690	11996	31990	12861	36370	19220
Metabolism.AminoAcidMetabolism.Valine_leucineandisoleucinedegradation	4.04349	GI	3.2789	5.57405e-08	2291721	158161	321173	467423	300637	275177	260087	287721	221342	7165	34577	30152	11412	23361	28863	18321	14901	14023	32382	25901	17046	23180	18904	9694	10863	34590	35419	42030	26707	22663	28862	23074	25231	60856	31351	25839	25006	28418	38214	18056	22184	44356	21561	52261	21616
Metabolism.BiosynthesisofOtherSecondaryMetabolites	4.00531	BG	3.02142	5.81148e-07	2325997	114473	250031	517032	293294	290029	291448	282064	287626	5121	38756	19247	8424	25407	36051	18730	19570	10931	33873	29015	18138	19219	21409	13392	6855	44677	19841	43300	31912	23422	24309	28894	19900	67434	22981	33471	30427	28015	25734	22978	13075	49612	15215	46033	24122
Metabolism.BiosynthesisofOtherSecondaryMetabolites.beta_Lactamresistance	2.5098			-	61887	2854	5788	9774	7326	8142	9874	9324	8805	110	910	897	156	844	1016	631	980	264	837	425	483	424	983	328	167	1169	815	727	1173	578	974	946	479	479	405	1229	982	801	391	774	542	822	71	564	1174
Metabolism.BiosynthesisofOtherSecondaryMetabolites.Betalainbiosynthesis	1.992			1.68472e-06	11578	114	630	5365	1576	770	1133	961	1029	4	367	12	14	158	42	64	31	3	202	51	25	37	95	20	2	312	6	412	175	42	93	66	9	977	8	145	114	82	32	90	2	605	0	669	56
Metabolism.BiosynthesisofOtherSecondaryMetabolites.Butirosinandneomycinbiosynthesis	2.80473			1.5442e-07	120306	5175	11936	25728	14869	14827	15268	13258	19245	222	1817	939	332	1195	2280	786	1276	521	1763	1623	1018	867	1132	851	280	2727	803	2161	1897	1206	1152	2002	1030	3302	1256	2069	1827	1380	1108	1467	570	2457	601	1857	1451
Metabolism.BiosynthesisofOtherSecondaryMetabolites.Caffeinemetabolism	2.191			2.35327e-05	15829	267	917	8567	2075	704	1042	888	1369	6	458	29	20	71	18	51	24	7	316	124	85	17	15	32	2	515	29	806	226	81	86	100	157	1691	50	256	97	88	26	100	3	851	2	453	19
Metabolism.BiosynthesisofOtherSecondaryMetabolites.Clavulanicacidbiosynthesis	0			-	8	0	4	0	2	0	2	0	0	0	0	0	0	0	0	0	0	0	0	0	0	0	0	0	0	0	0	0	0	0	0	0	0	0	0	0	0	0	0	0	0	0	0	2	0
Metabolism.BiosynthesisofOtherSecondaryMetabolites.Flavoneandflavonolbiosynthesis	1.28476			-	2993	60	207	817	133	304	601	390	481	3	85	5	0	125	1	21	25	1	30	6	22	11	84	9	0	74	7	18	68	15	45	41	23	98	21	18	62	22	9	52	0	133	0	2	56
Metabolism.BiosynthesisofOtherSecondaryMetabolites.Flavonoidbiosynthesis	2.40527			-	57453	3424	7090	10372	7250	7417	7587	6656	7657	149	834	391	250	562	548	350	317	320	790	888	567	512	422	438	190	1088	361	802	753	611	425	747	833	1186	981	571	732	721	1212	589	259	963	551	958	430
Metabolism.BiosynthesisofOtherSecondaryMetabolites.Indolealkaloidbiosynthesis	1.99119			2.0959e-06	11474	114	627	5356	1570	742	1081	955	1029	4	366	12	13	158	20	64	31	3	200	50	25	36	95	20	2	311	6	412	175	42	93	66	9	977	7	145	114	82	32	90	2	604	0	667	56
Metabolism.BiosynthesisofOtherSecondaryMetabolites.Isoflavonoidbiosynthesis	1.32964			-	2848	44	146	542	564	803	329	290	130	2	80	6	4	15	474	28	2	1	36	0	50	25	10	5	0	12	4	1	19	23	2	6	7	56	0	6	24	27	14	13	2	86	0	443	6
Metabolism.BiosynthesisofOtherSecondaryMetabolites.Isoquinolinealkaloidbiosynthesis	3.02675			2.16634e-05	201207	8495	20079	55573	25240	22031	23212	22360	24217	372	3814	1287	647	2096	2509	1494	1252	759	3048	2658	1239	1418	1338	1290	479	4265	1259	4730	2480	1917	1844	2222	1705	8524	2010	3006	2540	2298	2393	1865	809	5374	1116	4286	1419
Metabolism.BiosynthesisofOtherSecondaryMetabolites.Novobiocinbiosynthesis	3.22678			2.17602e-08	360506	15496	35942	85050	47270	43336	43379	44186	45847	681	6220	2850	1157	3982	5850	3000	3142	1443	5177	4495	2750	2675	3275	2363	868	6864	2607	7437	4869	3520	3719	4438	2954	11790	3560	5153	4628	4299	4226	3702	1674	8193	1783	7493	3669
Metabolism.BiosynthesisofOtherSecondaryMetabolites.Penicillinandcephalosporinbiosynthesis	2.75557			-	123464	5462	11621	24588	15200	15250	17561	17101	16681	206	1998	1579	289	1557	2552	1079	1540	472	1689	787	1008	783	1496	601	280	2430	1262	2005	2175	1054	1732	1765	1299	2490	1415	1949	1903	1579	1700	1393	833	2257	147	1868	1839
Metabolism.BiosynthesisofOtherSecondaryMetabolites.Phenylpropanoidbiosynthesis	3.10072			-	230575	17837	33108	35011	28038	33202	29930	30501	22948	861	3097	2555	1342	2628	3987	2111	1962	1784	3059	2952	1975	2972	2550	930	1300	3127	3456	2665	2818	2731	3020	2368	1935	3167	1951	3755	2642	2695	2097	1904	2470	3218	3125	4216	2744
Metabolism.BiosynthesisofOtherSecondaryMetabolites.Stilbenoid_diarylheptanoidandgingerolbiosynthesis	2.58181			0.00211874	77657	3449	8429	20285	9235	9840	8507	8555	9357	156	1518	684	339	503	500	723	305	298	1380	766	496	669	316	524	243	1629	895	1725	959	775	722	932	230	2786	285	764	721	1011	383	703	486	1950	528	2223	395
Metabolism.BiosynthesisofOtherSecondaryMetabolites.Streptomycinbiosynthesis	3.46398			-	692262	36368	77874	143465	86728	91011	88748	84101	83967	1670	11155	5217	2731	7856	11088	5552	5605	3620	10215	9971	5899	6210	6240	3749	2177	13236	5545	11480	9251	7496	6810	8742	6340	17484	7298	9297	9366	8808	7922	6614	3748	13803	5513	13096	7024
Metabolism.BiosynthesisofOtherSecondaryMetabolites.Tropane_piperidineandpyridinealkaloidbiosynthesis	3.22539			2.18688e-07	355950	15314	35633	86539	46218	41650	43194	42538	44864	675	6037	2784	1130	3657	5166	2776	3078	1435	5131	4219	2496	2563	3358	2232	865	6918	2786	7919	4874	3331	3592	4453	2890	12427	3734	5108	4675	4122	4189	3622	1675	8296	1778	7236	3784
Metabolism.CarbohydrateMetabolism	4.97245			-	22956695	1282000	2723851	4640525	2927305	2912273	2852591	2837972	2780178	57306	350154	233189	94602	246641	350234	186966	195522	119444	323349	285113	187264	207231	212859	127908	79985	402752	245742	392960	302088	242701	257007	285230	224269	564447	257475	269254	275593	284163	293721	221411	157355	438874	169885	452081	242141
Metabolism.CarbohydrateMetabolism.Aminosugarandnucleotidesugarmetabolism	3.98119			-	2234164	120704	257623	427935	274419	299879	287154	277827	288623	5347	32792	21317	8910	24224	38231	18728	20059	11355	30765	29334	20564	20292	21484	13141	7375	40674	21272	34764	30373	24980	24217	29778	21670	48242	23983	22365	28738	27752	25529	22632	14139	39717	16381	35885	24022
Metabolism.CarbohydrateMetabolism.Ascorbateandaldaratemetabolism	3.30671	BG	2.65417	6.17532e-08	399835	15679	38515	103163	51758	46764	46888	45890	51178	707	7058	3493	1215	3769	6592	3153	3546	1468	6291	4631	2712	2910	3885	1966	962	8823	3327	9306	5994	4060	4449	5312	2085	14352	1860	7057	3860	4580	2294	3979	2149	9861	1759	9203	4381
Metabolism.CarbohydrateMetabolism.Butanoatemetabolism	4.02482	GI	3.06731	0.000208601	2375707	154056	315540	470605	318313	284223	276991	302469	253510	6770	35446	29789	10802	25168	33131	18624	17901	13545	32845	26462	17944	21739	20063	12441	9676	35901	32068	41897	28070	23131	28535	25417	31278	59438	39821	25645	29265	30583	48302	20870	19538	44841	18593	54392	23265
Metabolism.CarbohydrateMetabolism.C5_Brancheddibasicacidmetabolism	3.48692			-	723937	42604	89282	136276	92572	95663	91767	93518	82255	1898	10895	7642	3136	7979	9878	6392	6085	3972	10089	9582	6109	6840	6668	3525	2647	11863	8102	11046	9165	7938	8431	8757	7517	15418	8952	6192	9394	9445	10116	6604	5182	12964	5625	15747	7662
Metabolism.CarbohydrateMetabolism.Citratecycle_TCAcycle_	3.88869			-	1837663	101110	215958	359400	230893	230604	233095	235215	231388	4444	28475	19424	7304	21970	29818	15514	17441	9409	25560	24882	15104	16395	19001	11427	6293	31456	20108	29804	25049	19347	21318	23465	16970	41398	18811	20695	22715	22367	21678	19057	13031	33890	12539	33383	21441
Metabolism.CarbohydrateMetabolism.Fructoseandmannosemetabolism	3.75236			-	1293232	62471	137276	275117	157418	170971	163172	158165	168642	2728	20762	11005	4608	14088	21881	11013	10584	5748	18355	15588	10847	10795	10944	7293	3574	25367	10293	22023	17863	14269	13537	17560	12126	33569	12287	13264	15410	16626	14291	12745	6692	26005	7990	23557	12358
Metabolism.CarbohydrateMetabolism.Galactosemetabolism	3.56189	BG	2.61535	8.04426e-06	821456	40605	90691	184037	105638	104021	102293	94798	99373	1837	13211	6782	3019	8164	13631	6337	6627	3872	11938	10093	6816	6748	6888	4411	2418	16116	6899	15199	10779	8514	8286	9853	7529	24201	8914	11710	10319	9440	8806	7734	4505	17401	5626	15810	7795
Metabolism.CarbohydrateMetabolism.Glycolysis_Gluconeogenesis	4.00529	GT	2.8282	1.81923e-06	2353718	125116	269706	465764	299016	305239	294033	290735	304109	5600	35611	22800	9442	25420	37734	19592	21026	11807	33092	30085	19995	21155	22093	14394	7759	42123	23450	39321	31624	25604	26010	30925	20953	55425	23557	27540	28074	29241	25699	23816	15178	43708	16870	42662	25340
Metabolism.CarbohydrateMetabolism.Glyoxylateanddicarboxylatemetabolism	3.85783	BG	2.78641	0.00446747	1689616	94735	200849	364484	225550	207851	203715	208479	183953	4175	26326	18486	7067	17031	23124	13299	12819	8415	24493	18437	12657	14724	15107	7792	5910	29334	19479	32151	21491	17148	19656	19602	17200	47179	19807	22662	18985	21571	24313	14865	12100	35093	11464	39878	17186
Metabolism.CarbohydrateMetabolism.Inositolphosphatemetabolism	3.3248			-	466079	28873	58468	107995	59964	58575	53474	49424	49306	1440	7354	3892	2376	3839	6300	3268	3881	3040	7041	5753	2818	5037	4338	2026	2053	8165	5464	9987	5790	4724	4454	4926	2948	15384	3065	6703	4442	4616	2854	4046	3775	10602	5243	12306	4986
Metabolism.CarbohydrateMetabolism.Pentoseandglucuronateinterconversions	3.64698	BG	2.83924	4.06283e-07	968366	42847	98224	222262	117753	120626	124375	113291	128988	1917	15501	8784	3083	9596	18238	7688	8921	3994	14146	10537	7289	7653	9635	5158	2656	20223	8655	18744	14528	9869	10766	13510	6041	28279	5760	15147	10140	11108	6649	9910	5799	20862	5126	19754	10779
Metabolism.CarbohydrateMetabolism.Pentosephosphatepathway	3.85403			-	1665090	86601	185863	337758	206642	213090	215886	204229	215021	3900	25442	14690	6336	18771	24142	13565	15479	8357	23529	22345	13983	14467	15797	9786	5221	30974	14712	27344	23044	18095	17724	21739	15448	39863	16619	19400	20264	20549	18936	16857	9855	31567	11843	29091	17960
Metabolism.CarbohydrateMetabolism.Propanoatemetabolism	4.02941	GD	3.09287	3.0605e-07	2349442	153226	317632	472486	304358	281493	275673	291834	252740	6870	35030	28527	11114	24690	28972	18291	16730	13704	32889	28423	17659	22754	19518	12025	10110	37040	32757	41785	28137	23708	27629	26052	26560	60196	33427	24621	27612	29502	39826	20440	20020	45031	20689	49638	22502
Metabolism.CarbohydrateMetabolism.Pyruvatemetabolism	4.02786	MC	2.50619	4.65529e-05	2577774	148719	312292	495464	333651	326195	323392	324588	313473	6687	38680	26024	11294	28704	35910	21488	22494	14092	35704	33175	21233	24506	25152	15351	9342	42932	28036	42518	33388	27936	28783	32296	25394	58596	29108	29884	31156	32137	32515	25472	17923	47185	20612	51403	28399
Metabolism.CarbohydrateMetabolism.Starchandsucrosemetabolism	3.72903			-	1200616	64654	135932	217779	149360	167079	160683	147510	157619	2986	17571	10534	4896	13228	22652	10014	11929	6666	16612	15786	11534	11216	12286	7172	3989	21761	11120	17071	16793	13378	13212	16038	10550	22907	11504	16369	15219	14646	11913	12384	7469	20147	9525	19372	14065
Metabolism.EnergyMetabolism	4.76621			-	13827270	745914	1607045	2632796	1776693	1825343	1767005	1753269	1719205	33060	205271	134279	56176	154834	186025	114158	120211	69585	191555	194887	116590	123150	133792	83661	45759	237055	140311	220729	180916	147562	152546	178012	131712	305738	153988	146926	174723	176529	181599	137705	88608	249695	97713	253866	150912
Metabolism.EnergyMetabolism.Carbonfixationinphotosyntheticorganisms	3.70061			-	1186855	61548	133922	236360	148374	152344	151403	152155	150749	2698	18499	10997	4614	13964	15389	10291	9830	5544	16531	15573	9978	10297	11026	7400	3721	21221	11204	18703	15532	12861	13339	15072	11350	27666	13034	13793	15738	15485	14888	11813	7069	22224	7987	20445	11887
Metabolism.EnergyMetabolism.Carbonfixationpathwaysinprokaryotes	4.05432	MC	2.98754	0.00016989	2627396	164010	337176	456740	337754	327109	335762	346947	321898	7210	38127	29045	11509	32283	34287	21982	23219	15135	34903	36913	22018	25035	25815	16986	10027	40610	30055	37427	33419	28242	29962	32699	32505	48348	39495	26690	35566	34383	46791	26688	19206	43135	21226	48221	29136
Metabolism.EnergyMetabolism.Methanemetabolism	4.02859	GT	2.8878	0.005137	2432586	131176	284512	468576	313852	307859	301130	304625	320856	5773	36083	22598	9761	25827	34358	19649	19132	12001	33801	32933	20500	21541	21338	17072	7668	43023	21867	39073	31178	26073	24813	32525	26897	55668	33350	23579	31383	32333	40365	25150	13549	44847	17281	50019	23684
Metabolism.EnergyMetabolism.Nitrogenmetabolism	3.90426	BG	2.79572	3.21205e-06	1865261	105659	222845	412381	240324	236266	221241	218963	207582	4913	29321	16552	8360	19454	25196	14673	13776	10248	26867	24150	14066	17750	16175	9267	6874	33529	20059	36739	23900	19683	19480	21585	16467	56805	18756	23115	20853	22051	21492	16598	12357	39850	16327	34258	18238
Metabolism.EnergyMetabolism.Oxidativephosphorylation	4.15314			-	3258315	154057	351668	665419	405838	414805	427031	410091	429406	6788	50983	31653	10935	37113	48744	26369	33228	14632	46902	48495	25793	26441	36217	19414	9478	60634	32340	56114	47695	33780	37207	45535	22108	77419	23767	37110	39511	39364	28652	34972	20754	63554	17613	62057	41549
Metabolism.EnergyMetabolism.Photosynthesis	3.57785			-	763123	37970	83698	117826	104231	123709	104324	99958	91407	1635	9882	7158	3351	8370	7233	6572	6410	3426	9917	12011	7879	6443	6762	4591	2271	11580	7030	9390	8676	8141	8538	9351	7053	11368	8730	6965	10459	10429	10218	6980	4462	10612	4773	10880	7652
Metabolism.EnergyMetabolism.Photosynthesis_antennaproteins	2.43779			-	25759	140	634	571	5489	10250	4674	2708	1293	0	50	36	187	28	98	186	38	0	192	193	687	111	14	45	2	99	48	135	0	185	154	149	7	0	58	0	307	422	84	17	0	17	28	59	36
Metabolism.EnergyMetabolism.Photosynthesisproteins	3.64314			-	863667	42129	94120	132542	120764	144956	118039	112726	98391	1808	11237	7942	3862	9259	7686	7420	6629	3722	11168	13589	8913	7395	7245	4879	2530	12575	8347	10299	9164	9340	9490	10237	7593	13023	9409	7356	11705	12013	11183	7440	4956	12339	5329	15649	8135
Metabolism.EnergyMetabolism.Sulfurmetabolism	3.53968			3.80726e-05	804308	49225	98470	142381	100067	108045	103401	105096	97623	2235	11089	8298	3597	8536	13034	7016	7949	4877	11274	11030	6756	8137	9200	4007	3188	13784	9361	12849	11352	9257	9563	10859	7732	15441	7389	8318	9201	10049	7926	8047	6255	13117	7149	12278	10595
Metabolism.EnzymeFamilies	4.29469	AM	3.16449	0.000263018	4570924	270907	547547	812520	577864	616944	594827	578842	571473	12642	64650	43399	20866	50016	77109	38994	46880	27841	61134	60183	40979	46016	50845	27651	17415	73615	48425	74071	63259	50162	50206	59405	41716	90991	44686	45750	53175	54390	49347	47620	32882	75929	40902	73909	58714
Metabolism.EnzymeFamilies.CytochromeP450	0.152482	MC	2.55167	0.00374781	166	0	10	11	12	41	25	42	25	0	2	5	0	1	22	6	0	0	1	0	0	0	0	3	0	0	0	0	1	0	0	0	0	0	0	0	1	2	0	4	0	0	0	0	0
Metabolism.EnzymeFamilies.Peptidases	4.19687	AM	2.95794	1.66025e-06	3655213	205813	424917	673503	459617	484841	476692	469614	460216	9449	53499	35331	15487	41620	60133	31737	37491	20539	49524	47759	32531	34895	40739	22439	13073	60149	37941	59214	50889	39282	41642	47342	32040	75613	34311	38735	43732	44160	38546	38276	25567	62879	29115	60332	46393
Metabolism.EnzymeFamilies.Proteinkinases	3.65814	GI	2.93676	5.6567e-06	915545	65094	122620	139006	118235	132062	118110	109186	111232	3193	11149	8063	5379	8395	16954	7251	9389	7302	11609	12424	8448	11121	10106	5209	4342	13466	10484	14857	12369	10880	8564	12063	9676	15378	10375	7015	9442	10228	10801	9340	7315	13050	11787	13577	12321
Metabolism.GlycanBiosynthesisandMetabolism	4.34123			-	4900427	265161	541828	916954	610135	624771	668016	654567	618995	11814	75838	37950	19387	63526	72629	44062	50120	26542	67131	67859	41759	45233	57110	27061	14812	86146	38832	74911	70558	55272	51276	66791	55110	98615	54963	53595	65136	63436	63164	52751	25439	86221	36802	78398	63135
Metabolism.GlycanBiosynthesisandMetabolism.Glycosaminoglycanbiosynthesis_chondroitinsulfate	0			-	1	0	0	0	0	0	1	0	0	0	0	0	0	0	0	0	0	0	0	0	0	0	0	0	0	0	0	0	0	0	0	0	0	0	0	0	0	0	0	0	0	0	0	0	0
Metabolism.GlycanBiosynthesisandMetabolism.Glycosaminoglycandegradation	2.95583	GT	2.51682	2.70113e-07	114673	3915	8382	19007	10097	13036	17190	15514	27532	91	1516	829	134	1469	1514	991	1278	270	1558	971	1244	738	1229	1115	62	3702	180	1143	2647	1481	1053	3260	1810	954	956	740	1477	1768	1234	1937	106	1760	132	600	1445
Metabolism.GlycanBiosynthesisandMetabolism.Glycosphingolipidbiosynthesis_ganglioseries	2.22906			-	28269	1234	1680	5120	3767	3162	5121	5086	3099	33	569	148	77	618	238	368	420	114	377	126	464	205	449	95	17	507	71	297	467	351	350	337	619	375	161	622	420	359	176	324	50	490	34	260	513
Metabolism.GlycanBiosynthesisandMetabolism.Glycosphingolipidbiosynthesis_globoseries	2.52709			-	72659	3882	6763	17027	9533	8788	10296	9065	7305	173	1330	340	270	869	1525	662	871	429	1081	576	790	629	804	201	181	1380	455	1402	998	796	718	723	1023	2237	426	1610	725	679	316	686	323	1658	553	1351	1009
Metabolism.GlycanBiosynthesisandMetabolism.Glycosphingolipidbiosynthesis_lactoandneolactoseries	0			-	32	0	5	0	1	2	15	9	0	0	0	0	0	0	0	0	0	0	0	0	0	0	1	0	0	0	0	1	0	0	1	0	0	0	1	0	1	1	1	0	0	0	0	0	0
Metabolism.GlycanBiosynthesisandMetabolism.Glycosylphosphatidylinositol_GPI__anchorbiosynthesis	0.122947			-	144	7	4	15	13	19	31	39	16	0	0	0	0	0	0	0	1	0	4	0	0	1	0	2	0	5	0	0	4	8	2	4	0	0	0	0	8	4	0	2	0	0	0	2	0
Metabolism.GlycanBiosynthesisandMetabolism.Glycosyltransferases	3.578			-	860104	42388	90434	170680	109943	109454	115154	110768	111283	1856	13426	6760	3051	10531	12441	7205	8860	4220	11925	11455	7175	7035	9565	5019	2265	15695	6437	14587	12559	8971	8798	11703	9294	19761	9501	9102	10550	10924	11587	9391	4044	16184	5307	14569	10846
Metabolism.GlycanBiosynthesisandMetabolism.Lipopolysaccharidebiosynthesis	3.65059			-	990500	57858	115880	183621	119572	124176	136126	132262	121005	2648	15286	6422	4348	13288	11582	8850	9518	5960	13778	16058	7816	10179	11489	4879	3296	17390	7235	14768	13945	12059	9453	13723	11786	19605	12035	9435	14008	13302	13823	10374	4849	17238	9268	15534	12494
Metabolism.GlycanBiosynthesisandMetabolism.Lipopolysaccharidebiosynthesisproteins	3.72977			-	1208096	67679	137094	232913	149210	148873	163446	159572	149309	3109	18839	7899	5124	15925	16183	10777	12447	7072	16758	18776	9913	11834	14549	6114	3811	21279	8622	19610	17447	14097	11627	16534	13834	26448	14429	12600	16863	15600	16337	12968	5803	21996	10465	19015	15933
Metabolism.GlycanBiosynthesisandMetabolism.N_Glycanbiosynthesis	2.84407			4.90643e-07	111051	3098	9723	20518	11907	15267	15598	13764	21176	105	1662	947	175	1288	2596	899	1019	239	1664	2068	996	621	758	996	118	3057	536	1293	1954	1237	1134	2315	722	1658	617	1223	1433	1578	1108	1456	311	1837	106	1280	1040
Metabolism.GlycanBiosynthesisandMetabolism.Otherglycandegradation	2.94667			-	155355	5716	10462	26867	17484	20121	24002	26614	24089	190	2791	1076	277	2603	3056	2127	1904	441	2094	731	1779	1083	2348	868	143	3614	672	1542	2839	1872	2300	2640	2156	1561	755	2902	2179	2313	1041	1965	418	2471	151	1647	2378
Metabolism.GlycanBiosynthesisandMetabolism.OthertypesofO_glycanbiosynthesis	0			-	0	0	0	0	0	0	0	0	0	0	0	0	0	0	0	0	0	0	0	0	0	0	0	0	0	0	0	0	0	0	0	0	0	0	0	0	0	0	0	0	0	0	0	0	0
Metabolism.GlycanBiosynthesisandMetabolism.Peptidoglycanbiosynthesis	3.77745			-	1359450	79381	161399	241182	178585	181873	180991	181860	154179	3609	20419	13529	5931	16935	23494	12183	13802	7797	17892	17096	11581	12908	15918	7772	4919	19517	14624	20268	17692	14400	15840	15552	13866	26016	16082	15361	17472	16908	17541	13648	9535	22587	10786	24140	17477
Metabolism.GlycanBiosynthesisandMetabolism.VarioustypesofN_glycanbiosynthesis	0.099733			-	93	3	2	4	23	0	45	14	2	0	0	0	0	0	0	0	0	0	0	2	1	0	0	0	0	0	0	0	6	0	0	0	0	0	0	0	0	0	0	0	0	0	0	0	0
Metabolism.LipidMetabolism	4.59372			-	9542949	557341	1168171	1922771	1198810	1173114	1158958	1185299	1178485	24919	142871	100591	39703	99521	138267	76881	80752	52039	135690	119023	73916	87832	88843	52034	35095	171517	108100	169749	130257	99514	106522	125760	98848	235091	115642	106263	114576	120003	134628	93635	68639	181380	74529	180582	103707
Metabolism.LipidMetabolism.alpha_Linolenicacidmetabolism	2.72708			3.98209e-06	95687	7697	14056	12639	12178	12196	12127	13768	11026	359	1026	1306	546	1111	2127	863	1206	786	1133	999	891	1126	1437	398	523	1140	1487	1499	1379	978	1259	1220	1259	1064	1636	752	1174	1138	1941	1023	1036	1081	1122	979	1645
Metabolism.LipidMetabolism.Arachidonicacidmetabolism	2.89508			-	168342	9133	17982	26861	20881	23087	23345	23689	23364	419	2319	1823	666	1903	2987	1654	2219	965	2258	1532	1544	1670	2423	1192	599	2607	2069	2758	2646	1786	2264	2577	1010	2433	822	1705	1860	2116	921	1991	1349	2538	1141	2697	2881
Metabolism.LipidMetabolism.Biosynthesisofunsaturatedfattyacids	3.55725			-	809243	51017	100186	157970	96894	105346	100898	96542	100390	2454	11788	6664	3910	7967	11534	6681	7481	5450	11764	10812	6530	9110	8177	4009	3426	14597	8730	14803	11412	9483	7985	11273	6700	19146	5825	7193	7953	9674	6300	8080	5962	15108	9004	14732	9804
Metabolism.LipidMetabolism.Etherlipidmetabolism	2.0892			-	26970	953	2187	6258	4349	2838	3557	3705	3123	44	460	168	59	282	183	203	417	121	376	168	130	131	423	116	25	419	119	664	456	196	232	338	333	979	647	568	602	349	676	323	50	646	45	938	517
Metabolism.LipidMetabolism.Fattyacidbiosynthesis	3.81298			-	1492552	75757	166947	310164	184767	184571	185582	187696	197068	3412	23703	13694	5548	16842	21833	12975	13127	7218	21634	20137	11584	13064	13701	9009	4666	28919	13751	25913	21127	16170	16209	20972	12118	37045	13710	19191	18033	19325	16535	15497	9002	29137	10150	27296	15979
Metabolism.LipidMetabolism.Fattyacidelongationinmitochondria	0.937606			-	1566	181	116	408	88	109	279	243	142	0	36	2	0	21	0	7	0	2	24	15	12	5	2	8	0	47	10	2	9	24	18	16	154	48	40	8	22	14	4	17	0	34	0	0	2
Metabolism.LipidMetabolism.Fattyacidmetabolism	3.94638	GI	3.20228	3.27322e-07	1834023	127911	262962	377580	241593	216243	204490	225372	177872	5635	26660	25830	8935	17715	24441	13274	11119	10834	25786	20066	12943	17294	14181	7458	8553	28306	29354	34184	21168	17259	22781	18732	23772	49934	31679	19688	21753	22989	38036	14272	17702	35761	15983	40942	16312
Metabolism.LipidMetabolism.Glycerolipidmetabolism	3.55666	BG	2.57201	2.67077e-06	784675	41026	88345	182691	103078	93554	92426	90982	92573	1862	12752	6913	3129	7576	11577	5908	6674	3902	11377	9426	5673	6499	7216	4308	2497	14271	7379	16569	10100	7655	8111	9009	7527	25937	8526	10581	8866	8809	9286	7437	4744	17531	5592	16035	8167
Metabolism.LipidMetabolism.Glycerophospholipidmetabolism	3.71288			-	1186265	68569	141179	227961	148113	147963	149305	148857	154318	3092	17482	11439	4947	12890	18265	9536	12233	6726	16472	16090	9369	11144	13141	7614	4256	20106	12422	20274	16303	12624	12868	15636	12042	26718	13355	12502	14991	14066	14105	12681	8169	21542	9502	20864	14873
Metabolism.LipidMetabolism.Linoleicacidmetabolism	2.82286			-	144076	7561	15463	26840	16589	19288	19129	20093	19113	353	2224	1178	545	1774	2092	1505	1412	779	2167	1663	1238	1397	1545	757	459	2877	1239	2167	2213	1764	1741	2166	1179	2447	1002	1678	1624	2189	1334	1530	823	2401	1094	2288	1757
Metabolism.LipidMetabolism.Lipidbiosynthesisproteins	3.93644			-	2077694	122632	256923	412080	262340	258772	254605	258705	251637	5558	31213	21399	8819	22137	30157	16881	17509	11727	29530	27749	16077	19487	18899	10946	7724	36787	22975	35973	27865	21876	22646	26866	21456	49736	25798	22912	25452	26432	30657	20118	14770	38730	16905	39216	22396
Metabolism.LipidMetabolism.Primarybileacidbiosynthesis	2.45253			-	53163	1922	5448	13082	6603	5584	5895	5892	8737	61	794	639	109	371	490	362	311	104	741	342	419	293	328	349	97	1336	517	1231	887	478	596	1036	512	1870	879	728	929	686	808	616	258	1195	52	757	433
Metabolism.LipidMetabolism.Secondarybileacidbiosynthesis	2.32676			6.80758e-07	29498	588	2141	7426	3292	3342	3441	2748	6520	16	428	177	21	168	337	200	218	37	409	162	244	147	142	255	11	986	60	606	608	325	212	750	216	1017	432	596	665	366	229	426	16	676	20	335	206
Metabolism.LipidMetabolism.Sphingolipidmetabolism	3.25482	GT	2.74065	6.98353e-06	274540	10269	25458	54460	25726	34362	35309	33915	55041	339	3909	2372	450	2733	4527	2383	2219	702	4237	3634	2571	1875	2083	2212	414	8243	1394	3799	5434	3371	2857	6461	3077	4841	2283	1944	3486	4083	2655	3650	854	5021	739	2567	2544
Metabolism.LipidMetabolism.Steroidbiosynthesis	2.70389			0.000182158	65446	2273	6052	9717	6635	8820	8487	8026	15436	58	722	547	67	613	1260	466	496	146	927	1091	644	378	241	669	47	2139	162	576	1296	833	536	1854	1046	401	1000	468	915	1135	1389	998	43	770	94	334	464
Metabolism.LipidMetabolism.Steroidhormonebiosynthesis	2.9408			3.41171e-07	126956	3800	10796	28905	11968	14130	16192	14383	26782	92	1893	1115	137	1200	1665	829	962	194	2007	1860	1023	695	1218	1077	124	4049	530	2272	2814	1382	1156	3223	1305	3194	1014	921	1565	1750	1191	1825	291	2749	100	1143	1330
Metabolism.LipidMetabolism.Synthesisanddegradationofketonebodies	3.25388	GI	2.50588	1.50254e-06	372253	26052	51930	67729	53716	42909	43891	50683	35343	1165	5462	5325	1815	4218	4792	3154	3149	2346	4848	3277	3024	3517	3686	1657	1674	4688	5902	6459	4540	3310	5051	3631	5142	8281	6994	4828	4686	4882	8561	3151	3570	6460	2986	9459	4397
Metabolism.MetabolismofCofactorsandVitamins	4.65561	MT	3.23225	6.69772e-05	10625060	611858	1271598	2012566	1336028	1410772	1327577	1332809	1321852	27979	156181	103711	46408	116207	152701	89960	95194	59136	146206	139360	88715	102706	103694	65259	39410	178049	113911	169925	138519	116825	117826	135423	96112	233619	108763	114759	127918	132989	121476	106417	74932	189417	89028	192969	116704
Metabolism.MetabolismofCofactorsandVitamins.Biotinmetabolism	3.29386			1.49878e-06	431329	22528	47800	96530	52679	53261	54146	54316	50069	1041	7279	3545	1677	4879	5994	3884	3756	2248	6152	5559	3538	3859	4339	2096	1423	7949	3965	8420	6246	4453	4728	5247	3527	12757	3990	5194	5575	5187	4175	4143	2635	8890	3293	6045	4816
Metabolism.MetabolismofCofactorsandVitamins.Folatebiosynthesis	3.69861	GT	2.64978	1.90281e-05	1125843	66036	135744	198665	137642	147747	146252	143882	149875	3025	16022	11039	4908	12865	16979	9836	11497	6616	15355	15900	9801	11282	12530	7566	4322	19150	12324	16907	15857	12641	12717	15485	9568	20890	9697	12378	13113	13683	10480	12214	8326	18257	9886	15764	14193
Metabolism.MetabolismofCofactorsandVitamins.Lipoicacidmetabolism	2.94408			3.99846e-07	171986	8081	18650	29826	20062	23701	23355	21880	26431	364	2530	1616	655	2009	2295	1578	1731	806	2386	2530	1643	1617	1670	1294	519	3333	1601	2270	2546	2067	1927	2822	917	2718	963	1599	2206	2239	959	2003	1056	2738	1110	2430	1999
Metabolism.MetabolismofCofactorsandVitamins.Nicotinateandnicotinamidemetabolism	3.65667			2.84032e-05	1062274	59478	125234	213328	132514	139147	128992	127066	136515	2831	15837	9906	4653	11109	15581	8702	9719	6030	14815	13116	8689	10364	10076	6414	3987	18654	11092	18539	14253	11675	11500	13881	7709	26525	9234	12451	12019	12951	10489	10693	7484	20296	9338	19954	11589
Metabolism.MetabolismofCofactorsandVitamins.Onecarbonpoolbyfolate	3.73072	GT	2.56928	2.98149e-06	1229104	71044	145116	224620	154959	159462	153861	159358	160684	3196	17922	12434	5100	14146	18612	10685	12073	6784	16365	15003	10081	11584	13126	8425	4447	19633	12923	19444	16326	13132	14196	16142	12353	25338	14156	13131	15267	15503	15976	13132	8641	21037	9635	21649	14666
Metabolism.MetabolismofCofactorsandVitamins.PantothenateandCoAbiosynthesis	3.76359			-	1378711	71057	153364	287369	172714	177078	169730	172794	174605	3157	21942	13064	5186	15064	21248	11943	11875	6679	19726	17024	11181	11982	12504	7916	4312	25625	13225	24124	18760	14829	15412	18211	12399	35370	14068	15673	17257	17825	15880	13723	8442	27228	9129	25972	14419
Metabolism.MetabolismofCofactorsandVitamins.Porphyrinandchlorophyllmetabolism	4.00613			-	2293879	135398	281148	442409	298205	313026	274179	276789	272725	6317	33551	21102	10817	23229	23730	18381	17185	12943	32018	31187	18581	22941	18365	15321	8833	36687	24457	37135	26111	25568	23713	27011	21046	54912	24728	23123	26453	29470	29140	21568	15776	43317	21131	53675	20753
Metabolism.MetabolismofCofactorsandVitamins.Retinolmetabolism	2.97032			-	216025	12989	28103	45512	28198	26683	25592	24812	24136	587	3099	2719	919	1947	3205	1434	1812	1200	3248	3130	1443	1959	2220	953	902	3900	3169	4278	2924	2067	2592	2579	1735	5888	2220	3410	2373	2328	2344	1933	1993	4287	1680	4081	2553
Metabolism.MetabolismofCofactorsandVitamins.Riboflavinmetabolism	3.41278			0.0216192	616163	36233	73903	118413	77523	81434	76461	77136	75060	1650	9094	6341	2707	6804	10030	5218	6182	3529	8406	7705	5212	5871	6207	3591	2336	10063	7043	10099	8192	6585	6995	7533	5808	13863	6557	6529	7776	7327	6910	6194	4659	11003	5029	10572	7180
Metabolism.MetabolismofCofactorsandVitamins.Thiaminemetabolism	3.54941			0.00234193	826731	49324	104523	145448	101513	111125	104927	103725	106146	2209	11172	8887	3730	8666	14365	6717	7362	4564	11339	12511	6998	8137	8006	5493	3241	13883	9672	11651	10605	9351	9253	10761	7625	14994	8327	8893	9578	10148	8782	8435	6328	13135	7174	12590	8810
Metabolism.MetabolismofCofactorsandVitamins.Ubiquinoneandotherterpenoid_quinonebiosynthesis	3.59602	GI	2.68765	1.37061e-06	863904	56810	110152	135101	110259	122104	116996	118063	94419	2549	11767	9090	4315	10605	13083	7942	8044	5520	10853	10601	7965	9165	10246	3699	3609	12358	10109	10934	11130	9932	9996	10471	10078	12317	10964	7912	11124	11217	12279	8175	6732	12240	8293	13768	10928
Metabolism.MetabolismofCofactorsandVitamins.VitaminB6metabolism	3.25342			-	409111	22880	47861	75345	49760	56004	53086	52988	51187	1053	5966	3968	1741	4884	7579	3640	3958	2217	5543	5094	3583	3945	4405	2491	1479	6814	4331	6124	5569	4525	4797	5280	3347	8047	3859	4466	5177	5111	4062	4204	2860	6989	3330	6469	4798
Metabolism.MetabolismofOtherAminoAcids	4.28967	BG	3.07005	7.0387e-05	4690846	274639	570086	982084	605003	588110	563121	584102	523701	12569	72700	50379	20472	48994	65078	38981	39848	25958	66461	53264	35993	44401	46038	22790	18194	78055	57920	88858	61280	47790	55709	54457	41155	126645	47624	55075	52823	56642	54668	42830	36746	93871	37709	97279	52285
Metabolism.MetabolismofOtherAminoAcids.beta_Alaninemetabolism	3.73984	GD	2.9318	3.99709e-07	1215102	77795	163448	276609	158998	142076	133261	143996	118919	3496	19148	14740	5724	11451	14916	8916	7013	6799	17938	14319	8536	11390	8875	4973	5228	20255	17280	25168	14249	11912	14036	12551	13195	39342	16669	13437	13229	14994	20214	9418	10385	26657	10536	28168	10278
Metabolism.MetabolismofOtherAminoAcids.Cyanoaminoacidmetabolism	3.29063			6.69232e-05	450230	27425	54873	84889	57298	62597	58426	57450	47272	1311	6710	4555	2167	4786	7745	4006	4198	2786	6320	4861	3742	4719	4956	1951	1918	6944	5892	7500	5894	4825	5722	4887	3018	9828	3175	7010	5064	5322	3185	3952	3825	7908	4281	8214	5596
Metabolism.MetabolismofOtherAminoAcids.D_Alaninemetabolism	2.95495			3.65764e-07	199201	9530	21596	44806	26749	24090	25043	25092	22295	417	3415	1753	713	2394	2871	1665	1603	867	2777	2289	1525	1574	1945	1050	558	3411	1747	3902	2627	1954	2226	2243	1766	6096	2453	2431	2789	2396	2444	1873	1073	4379	1163	3940	2112
Metabolism.MetabolismofOtherAminoAcids.D_ArginineandD_ornithinemetabolism	2.03499			-	20557	365	1288	5839	3196	2298	2677	2848	2046	11	405	92	26	170	83	167	113	16	312	133	102	108	301	62	11	375	63	613	294	188	234	267	33	908	52	298	166	281	102	174	15	605	2	771	273
Metabolism.MetabolismofOtherAminoAcids.D_GlutamineandD_glutamatemetabolism	3.06271			-	255860	14741	31213	45945	32704	35587	33810	33918	27942	659	3961	2482	1156	3197	4367	2320	1965	1353	3472	3732	2418	2506	2592	1631	955	3852	2744	3440	3121	2873	2979	2682	2343	4901	2725	3049	3465	3208	2777	2360	1779	4250	2179	4360	2592
Metabolism.MetabolismofOtherAminoAcids.Glutathionemetabolism	3.69779	GI	2.54417	0.0102439	1170525	70023	142567	244805	151465	146880	140992	144192	129601	3327	17773	12955	5259	11791	13680	9651	12088	7072	16674	13858	8724	11623	13509	5351	4901	18854	15756	23425	15839	11762	14473	13539	8009	31447	8719	12795	12098	13173	9663	10998	10449	23544	9881	26019	15564
Metabolism.MetabolismofOtherAminoAcids.Phosphonateandphosphinatemetabolism	2.97417			9.66361e-08	175298	8060	17119	47515	24537	19433	18812	21002	18820	372	3204	1239	620	1641	2130	1506	1465	778	2665	1463	1098	1404	1686	757	475	3317	1387	4576	2355	1709	1856	1902	1509	7340	1453	3121	1765	2048	1770	1593	837	4614	1102	4576	1860
Metabolism.MetabolismofOtherAminoAcids.Selenocompoundmetabolism	3.597			-	901963	49164	101513	175262	113802	114574	111818	116663	119167	2217	13734	9075	3514	10280	14210	8132	8865	4735	12302	9442	7345	8185	9241	5353	3026	15991	9291	15319	12821	9251	10504	12402	8365	20397	9111	10554	10519	11401	10978	9559	6093	16537	6314	16263	10780
Metabolism.MetabolismofOtherAminoAcids.Taurineandhypotaurinemetabolism	3.10644			-	302110	17536	36469	56414	36254	40575	38282	38941	37639	759	4350	3488	1293	3284	5076	2618	2538	1552	4001	3167	2503	2892	2933	1662	1122	5056	3760	4915	4080	3316	3679	3984	2917	6386	3267	2380	3728	3819	3535	2903	2290	5377	2251	4968	3230
Metabolism.MetabolismofTerpenoidsandPolyketides	4.341	GD	3.0924	4.11357e-05	5198658	312862	651431	1003996	664299	669327	640192	665293	591258	13896	78750	56058	23099	58131	73662	43916	38948	28469	72254	62997	42209	48751	44815	27505	19732	85667	60873	84240	65038	54898	59216	62017	56911	118910	68177	54479	63833	68468	80549	47331	37837	94759	42256	100532	50961
Metabolism.MetabolismofTerpenoidsandPolyketides.Biosynthesisof12__14_and16_memberedmacrolides	1.15432			-	1250	39	94	154	152	183	371	221	36	0	8	5	13	10	13	20	1	1	12	15	2	13	3	2	2	1	8	0	9	10	10	2	12	2	2	0	26	8	6	1	1	7	1	5	5
Metabolism.MetabolismofTerpenoidsandPolyketides.Biosynthesisofansamycins	2.8921			-	156779	6471	15964	32385	19067	18369	20859	20094	23570	265	2543	1312	447	1991	1894	1360	1269	541	2235	2135	1352	1133	1279	1019	318	3436	993	2424	2415	1709	1627	2489	1541	3489	1762	1993	2086	2192	2316	1720	574	3013	645	2470	1436
Metabolism.MetabolismofTerpenoidsandPolyketides.Biosynthesisofsiderophoregroupnonribosomalpeptides	2.67084			-	106796	6718	13090	18635	14256	14563	13657	13818	12059	321	1548	1049	587	1172	1768	1015	1114	745	1435	1420	965	1196	1368	426	436	1719	1084	1866	1503	1434	1178	1299	1030	2161	851	1607	1006	1257	982	1094	805	1740	1080	1605	1559
Metabolism.MetabolismofTerpenoidsandPolyketides.BiosynthesisoftypeIIpolyketidebackbone	0.158454			-	165	5	15	80	0	55	0	0	10	0	0	0	0	0	55	0	0	0	0	0	0	0	0	0	0	0	0	0	0	0	0	0	0	0	0	0	0	0	0	0	0	0	0	0	0
Metabolism.MetabolismofTerpenoidsandPolyketides.BiosynthesisoftypeIIpolyketideproducts	1.54063			-	1367	9	187	148	237	540	111	85	50	0	7	20	1	0	11	2	0	1	10	10	8	1	0	0	0	24	0	0	15	1	2	4	0	6	16	1	10	6	4	0	0	16	1	15	0
Metabolism.MetabolismofTerpenoidsandPolyketides.Biosynthesisofvancomycingroupantibiotics	2.76197			-	132872	6134	13935	27473	16238	16730	17527	17335	17500	263	2211	1101	417	1707	2362	1154	1252	584	1932	2027	1198	960	1220	798	309	2649	950	2205	1965	1361	1476	1798	1489	3211	1805	1253	1984	1839	2196	1381	579	2615	641	1986	1438
Metabolism.MetabolismofTerpenoidsandPolyketides.Carotenoidbiosynthesis	2.79767			-	123388	4913	12580	23576	16517	20609	16505	18077	10611	158	2309	1827	371	1797	942	1364	267	188	1623	778	1059	829	460	380	308	2000	1704	931	1197	1282	1960	1172	719	2150	771	1280	1641	2041	1187	690	948	2432	79	4181	403
Metabolism.MetabolismofTerpenoidsandPolyketides.Geranioldegradation	3.70816	GI	3.08077	1.29992e-08	928196	74409	143650	173259	122800	111496	103842	116365	82375	3393	12451	12232	5424	8934	11006	6929	5553	6798	12771	10346	6741	10263	7125	3411	4970	12541	14937	16724	9897	9305	10768	8964	14253	22547	18282	7755	10636	12103	21991	6875	9159	16199	11032	19341	8480
Metabolism.MetabolismofTerpenoidsandPolyketides.Limoneneandpinenedegradation	3.67638	BG	2.83219	3.95021e-07	1056450	65172	137954	250056	137692	122569	113123	123749	106135	2955	17337	11837	4874	9384	11462	8212	5575	5779	16023	11899	7218	9955	6926	4382	4385	18829	14104	22950	12419	10555	11633	11246	10635	35986	13243	13195	11190	13184	15855	8208	8417	23870	9319	24065	8148
Metabolism.MetabolismofTerpenoidsandPolyketides.Polyketidesugarunitbiosynthesis	3.2253			-	373376	19095	40754	73402	46372	49384	51134	49875	43360	876	6278	2524	1433	5039	6302	3471	3156	1944	5467	5913	3518	3303	3599	1963	1065	6857	2536	5539	5116	4142	3876	4556	3737	8245	4190	4695	5394	5189	5005	3512	1705	6949	2801	5900	3975
Metabolism.MetabolismofTerpenoidsandPolyketides.Prenyltransferases	3.5298			-	748700	39695	83776	134744	92675	105101	98952	98875	94882	1710	11474	7105	2958	9275	12634	6801	6209	3617	9989	8673	6699	6652	7089	4619	2350	12875	7050	10070	9996	8233	8247	9926	7435	13766	8037	7107	9489	10094	9296	7544	4475	12610	5158	12683	7729
Metabolism.MetabolismofTerpenoidsandPolyketides.Sesquiterpenoidbiosynthesis	0.111239			-	99	2	6	32	0	55	0	0	4	0	0	0	0	0	55	0	0	0	0	0	0	0	0	0	0	0	0	0	0	0	0	0	0	0	0	0	0	0	0	0	0	0	0	0	0
Metabolism.MetabolismofTerpenoidsandPolyketides.Terpenoidbackbonebiosynthesis	3.69148	MT	2.63907	0.00380834	1120129	65166	136513	191163	142760	152621	144302	146567	141037	2838	15937	12502	4729	12922	20226	9481	10032	5901	14771	13817	9783	10200	10807	7406	4006	17334	12779	15356	14279	11893	13132	14372	12180	19486	14761	10430	14464	14712	16852	11364	8034	17841	8139	20801	12300
Metabolism.MetabolismofTerpenoidsandPolyketides.Tetracyclinebiosynthesis	3.21733			1.12971e-06	371433	20731	43870	65321	46028	46772	49434	49965	49312	927	5495	3767	1534	4854	3646	3411	3745	1964	4974	4955	2987	3528	4049	2572	1317	6121	3934	5130	5135	4135	4419	5135	3158	6506	3624	4377	4862	4867	3967	4081	2615	6167	2786	6277	4531
Metabolism.MetabolismofTerpenoidsandPolyketides.Zeatinbiosynthesis	2.53615			-	77658	4303	9043	13568	9505	10280	10375	10267	10317	190	1152	777	311	1046	1286	696	775	406	1012	1009	679	718	890	527	266	1281	794	1045	1092	838	888	1054	722	1355	833	786	1045	976	892	861	525	1300	574	1203	957
Metabolism.NucleotideMetabolism	4.53973	MT	3.32812	1.0048e-06	7966175	454121	941115	1446346	999214	1075094	1015482	1015630	1019173	20935	116467	76197	34501	91204	125810	70358	76139	44769	107617	102658	68176	78154	80635	50207	29210	131398	82689	120748	105099	88842	89860	103602	68790	158322	78154	88287	98037	99441	83710	81597	55507	135249	67069	139857	91391
Metabolism.NucleotideMetabolism.Purinemetabolism	4.31141	MT	3.06242	9.35088e-05	4700394	271954	561247	866177	592893	632530	595780	590898	588915	12582	68432	44785	20729	52333	72361	40371	44400	26963	63962	61088	39732	46504	47472	28707	17602	77857	49705	73358	61666	52143	52263	60231	41044	97142	46555	52955	57390	57638	48900	47438	33253	81207	40837	84209	53916
Metabolism.NucleotideMetabolism.Pyrimidinemetabolism	4.15841	GT	3.0623	2.69162e-07	3265781	182167	379868	580169	406321	442564	419702	424732	430258	8353	48035	31412	13772	38871	53449	29987	31739	17806	43655	41570	28444	31650	33163	21500	11608	53541	32984	47390	43433	36699	37597	43371	27746	61180	31599	35332	40647	41803	34810	34159	22254	54042	26232	55648	37475
Metabolism.XenobioticsBiodegradationandMetabolism	4.56947	BG	3.62631	0.000271929	8290377	477887	1033991	1935964	1076533	987726	926691	962336	889249	21400	134209	96895	34974	76334	109241	62577	56695	42178	124373	91019	55795	72397	63336	37367	32027	150601	112944	174911	104048	78270	97101	90764	74326	268231	91964	104641	88445	97959	107773	69439	67766	186166	60734	199095	74537
Metabolism.XenobioticsBiodegradationandMetabolism.1_1_1_Trichloro_2_2_bis_4_chlorophenyl_ethane_DDT_degradation	1.75098			-	4702	61	286	686	479	580	1673	651	286	1	43	15	1	87	6	22	26	1	25	13	82	15	100	10	1	35	13	26	94	20	26	24	5	17	1	1	36	28	17	31	3	35	2	5	70
Metabolism.XenobioticsBiodegradationandMetabolism.Aminobenzoatedegradation	3.69526			-	1075006	62368	136153	262897	139554	122268	116202	122479	113085	2762	17885	12901	4390	9593	14276	7938	7018	5425	16369	11220	7192	8781	7179	4592	4101	19912	15161	23991	13548	9431	12446	11424	10825	38054	14521	11754	12247	12797	16876	8803	8730	25368	7485	26384	9026
Metabolism.XenobioticsBiodegradationandMetabolism.Atrazinedegradation	2.82024			-	138777	7806	16695	31688	18315	19664	15624	14006	14979	357	2143	815	681	1043	897	1031	425	717	2269	2335	919	1435	411	850	506	2902	1309	2328	1298	1778	1156	1578	1261	4272	816	2626	1225	1788	603	1006	732	2997	1536	3802	503
Metabolism.XenobioticsBiodegradationandMetabolism.Benzoatedegradation	3.76568	GD	3.07148	6.68416e-06	1209303	82598	174005	262655	163501	141979	130178	143282	111105	3587	18393	17692	5907	11657	17789	8598	6236	6652	16951	11512	7992	10781	7636	4702	5557	18720	20632	23000	13148	10487	15088	10998	15410	35880	21106	16077	13803	14616	25462	8676	11923	25092	9781	31064	8836
Metabolism.XenobioticsBiodegradationandMetabolism.Bisphenoldegradation	3.122			1.00475e-05	261757	10836	26885	67116	30413	32008	31306	31132	32061	456	4717	2582	815	2397	3225	2304	1397	840	4328	2579	1870	1944	1513	1324	682	6014	2685	5489	3624	2657	3064	3480	1478	8661	1608	3264	2925	3538	1871	2291	1505	6276	1147	5854	1759
Metabolism.XenobioticsBiodegradationandMetabolism.Caprolactamdegradation	3.53407	GI	2.80381	9.37625e-08	658444	49434	99021	130620	82834	78367	72491	80034	65643	2202	8877	9511	3444	5920	8034	4676	3903	4270	9337	7556	4715	6717	4741	2654	3381	10342	11251	12132	7721	6504	8340	7207	8798	16882	11010	5834	7029	8353	13431	5143	6829	12100	6696	13028	5760
Metabolism.XenobioticsBiodegradationandMetabolism.Chloroalkaneandchloroalkenedegradation	3.54471	BG	2.74782	2.0442e-05	736607	33627	78569	181918	94201	88133	85319	84650	90190	1514	12277	6994	2510	6866	10888	5538	5734	3074	11366	8495	4779	5724	6258	3541	2119	15404	7752	16667	10512	7221	8015	9730	4955	25529	5794	9935	7746	8944	7226	6931	4442	17681	4028	16414	7422
Metabolism.XenobioticsBiodegradationandMetabolism.Chlorocyclohexaneandchlorobenzenedegradation	3.11944	BG	2.55378	1.90163e-05	241673	8512	21909	70548	32400	26037	27772	25811	28684	374	4519	2213	690	1888	2946	1748	2149	788	4033	1987	1500	1410	2008	970	515	5507	2352	6899	3761	1827	2643	2983	1029	10723	1063	3290	2054	2524	1495	2230	1343	7015	671	7007	2580
Metabolism.XenobioticsBiodegradationandMetabolism.Dioxindegradation	2.75586			0.000107046	96299	5157	13096	29159	11229	10787	8661	8338	9872	221	1619	1623	387	628	1555	575	362	326	1522	932	460	724	412	312	434	2097	1860	2487	1205	783	1327	966	241	4499	346	1410	619	816	296	666	1148	2795	545	2300	435
Metabolism.XenobioticsBiodegradationandMetabolism.Drugmetabolism_cytochromeP450	3.41801	BG	2.62918	8.91886e-05	555356	33775	70313	138360	71949	64949	59957	60470	55583	1624	8872	6480	2459	4326	5864	3679	4824	3345	8580	6538	2851	5263	5548	1969	2491	9975	8420	14095	7306	5020	6806	5799	3273	20637	3739	6897	4731	5588	3987	4582	5450	13515	4861	13272	6584
Metabolism.XenobioticsBiodegradationandMetabolism.Drugmetabolism_otherenzymes	3.3624			-	554697	28194	60650	116310	71904	71354	68174	69412	68699	1310	9150	5140	2151	6307	9032	4936	5092	2748	7753	6185	4525	5047	5493	3510	1823	9280	5534	9761	7112	5888	6416	6435	3901	14871	4571	8213	6807	6542	4777	5496	3667	11135	3882	12084	6062
Metabolism.XenobioticsBiodegradationandMetabolism.Ethylbenzenedegradation	3.08358			0.00161763	249703	13087	28757	63238	32908	27833	26505	29083	28292	592	4351	2547	930	2374	3066	2036	1724	1174	3723	2507	1921	2068	1976	1134	864	4854	2790	5810	3307	2309	2702	2824	2062	9311	2771	3891	2942	2827	3123	2214	1775	6014	1690	5367	2252
Metabolism.XenobioticsBiodegradationandMetabolism.Fluorobenzoatedegradation	2.73184			-	111393	5941	13439	28583	13153	14361	12555	12253	11108	245	1933	1639	454	919	1456	833	644	433	1846	1073	813	836	705	383	444	2352	1947	2439	1532	942	1562	1129	576	3768	348	1252	862	1183	428	804	1187	2726	560	2683	835
Metabolism.XenobioticsBiodegradationandMetabolism.MetabolismofxenobioticsbycytochromeP450	3.37453			-	520695	32878	67817	124729	67576	61533	56266	57217	52679	1595	8133	6315	2404	4089	5543	3520	4750	3292	7982	6275	2685	5200	5420	1859	2470	9059	8333	12772	6904	4787	6534	5542	2830	18154	3267	6519	4403	5194	3395	4368	5436	12222	4841	12921	6467
Metabolism.XenobioticsBiodegradationandMetabolism.Naphthalenedegradation	3.45056	GD	2.56734	1.25355e-07	636421	39965	83723	143629	85154	74941	70580	73516	64913	1811	10011	7323	2933	5973	7460	4731	4113	3619	9439	7204	4425	5998	4799	2612	2652	11090	8620	13225	7595	6164	7059	6668	6869	19979	8617	8596	7064	7542	9603	5139	5238	13785	5561	14765	5614
Metabolism.XenobioticsBiodegradationandMetabolism.Nitrotoluenedegradation	3.0192			-	220390	7311	19970	52285	31844	23182	25570	29286	30942	258	4296	1429	494	2186	821	1891	1384	552	3552	3756	1718	1365	1229	2298	185	4279	789	4266	2443	2261	1843	2723	2908	7024	3728	2314	3452	3436	5110	2429	169	5198	223	7301	1407
Metabolism.XenobioticsBiodegradationandMetabolism.Polycyclicaromatichydrocarbondegradation	3.19328			0.000768424	327887	16400	37943	83059	40223	41267	35287	35819	37889	712	5914	3381	1283	2991	4292	2669	1176	1312	5183	3333	2113	2741	1380	1744	1087	6997	3780	6703	3854	3289	3469	3723	2488	11475	2941	4367	3280	4242	3480	2625	2173	7982	2200	8081	1498
Metabolism.XenobioticsBiodegradationandMetabolism.Styrenedegradation	3.02819			9.78709e-05	230232	13296	26728	56914	31062	27111	25333	27672	22116	639	4149	1788	1088	2220	2737	1955	1768	1366	3672	2334	1660	2233	2114	1064	870	3908	2745	5438	2806	2227	2418	2043	1993	8366	1932	2732	2055	2704	2447	1900	1559	5610	2132	6504	2361
Metabolism.XenobioticsBiodegradationandMetabolism.Toluenedegradation	3.24233			-	419985	23761	50437	85197	54411	54941	52532	53044	45662	1041	6553	5068	1746	4522	7539	3592	3761	2147	5963	4853	3232	3802	4308	1639	1580	7198	5483	7193	5727	4322	5235	4931	3340	9880	3627	5607	4889	4927	4001	3784	3552	8108	2845	9642	4909
Metabolism.XenobioticsBiodegradationandMetabolism.Xylenedegradation	2.38687			-	41050	2880	7595	6373	3423	6431	4706	4181	5461	99	374	1439	207	348	1815	305	209	97	480	332	343	313	106	200	265	676	1488	190	551	353	952	557	84	249	158	62	276	370	145	321	905	512	48	617	157
OrganismalSystems	3.8952			-	1802898	113198	230606	330852	231481	233226	227870	229366	206299	5122	26202	19421	8265	19867	27969	14499	15758	10833	24459	23471	15011	17510	18735	10007	7224	27909	22352	29135	23329	18923	20891	21194	20244	38714	24312	19269	22661	22346	27625	17230	13892	31125	15761	33182	20945
OrganismalSystems.CirculatorySystem	2.83342			-	139801	9456	18632	30884	17330	16466	15440	16057	15536	478	1996	1569	703	1077	1132	1046	1550	1023	2087	1949	830	1601	1857	554	725	2305	2214	3342	2014	1508	1717	1737	600	4475	485	1176	1049	1423	549	1338	1510	3065	1584	3330	2189
OrganismalSystems.CirculatorySystem.Cardiacmusclecontraction	2.83342			-	139801	9456	18632	30884	17330	16466	15440	16057	15536	478	1996	1569	703	1077	1132	1046	1550	1023	2087	1949	830	1601	1857	554	725	2305	2214	3342	2014	1508	1717	1737	600	4475	485	1176	1049	1423	549	1338	1510	3065	1584	3330	2189
OrganismalSystems.CirculatorySystem.Vascularsmoothmusclecontraction	0			-	0	0	0	0	0	0	0	0	0	0	0	0	0	0	0	0	0	0	0	0	0	0	0	0	0	0	0	0	0	0	0	0	0	0	0	0	0	0	0	0	0	0	0	0	0
OrganismalSystems.DigestiveSystem	2.67655			5.02517e-07	93624	6343	11757	11488	13252	14206	13932	13413	9233	309	1260	905	514	1379	929	978	1024	699	1081	908	947	1109	1282	481	433	955	1161	838	1243	1050	1243	950	807	743	952	2255	1188	1183	996	891	794	1006	1103	1385	1396
OrganismalSystems.DigestiveSystem.Bilesecretion	1.65576			1.01578e-05	6566	183	458	1019	1020	944	1050	1373	519	5	140	42	15	94	43	86	30	7	104	31	82	71	116	20	5	45	27	40	111	97	149	69	50	68	6	6	104	107	48	50	6	131	4	490	95
OrganismalSystems.DigestiveSystem.Carbohydratedigestionandabsorption	2.47726			-	34373	4341	7198	3303	4629	5445	3481	3451	2525	224	370	308	366	339	76	341	100	476	394	549	262	701	86	261	329	269	618	108	126	499	267	149	600	246	714	1214	345	403	636	200	469	174	1028	294	72
OrganismalSystems.DigestiveSystem.Fatdigestionandabsorption	0.674067			-	370	7	112	14	19	30	150	36	2	0	0	0	0	0	0	0	0	0	0	0	0	0	0	0	0	0	0	0	0	0	0	0	6	11	108	18	143	0	26	2	0	0	0	0	0
OrganismalSystems.DigestiveSystem.Gastricacidsecretion	0			-	0	0	0	0	0	0	0	0	0	0	0	0	0	0	0	0	0	0	0	0	0	0	0	0	0	0	0	0	0	0	0	0	0	0	0	0	0	0	0	0	0	0	0	0	0
OrganismalSystems.DigestiveSystem.Mineralabsorption	2.2076			-	23168	501	1376	2337	3682	4528	4705	3211	2828	27	217	134	68	375	483	171	421	94	206	156	374	127	504	106	15	231	139	314	410	218	282	344	42	124	89	183	236	300	111	293	43	275	36	262	583
OrganismalSystems.DigestiveSystem.Pancreaticsecretion	0			-	33	1	3	16	0	11	0	0	2	0	0	0	0	0	11	0	0	0	0	0	0	0	0	0	0	0	0	0	0	0	0	0	0	0	0	0	0	0	0	0	0	0	0	0	0
OrganismalSystems.DigestiveSystem.Proteindigestionandabsorption	2.25087			-	29114	1310	2610	4799	3902	3248	4546	5342	3357	53	533	421	65	571	316	380	473	122	377	172	229	210	576	94	84	410	377	376	596	236	545	388	109	294	35	834	360	373	175	346	276	426	35	339	646
OrganismalSystems.DigestiveSystem.Salivarysecretion	0			-	0	0	0	0	0	0	0	0	0	0	0	0	0	0	0	0	0	0	0	0	0	0	0	0	0	0	0	0	0	0	0	0	0	0	0	0	0	0	0	0	0	0	0	0	0
OrganismalSystems.EndocrineSystem	3.59753	GI	2.86479	2.77064e-09	796949	58018	116736	121108	103074	104905	101775	105360	85973	2498	10083	11136	3955	9195	13699	5938	5964	5044	10006	9703	6867	7659	7339	3986	3642	10938	12434	9945	9445	7799	9737	8993	12668	11421	17047	6259	11496	10620	19871	7112	7267	10974	7094	13466	8266
OrganismalSystems.EndocrineSystem.Adipocytokinesignalingpathway	3.00615			-	176078	15190	29483	22764	24147	23400	21857	24139	15098	642	2095	2800	988	2258	3194	1245	899	1263	2013	1945	1515	1766	1201	605	919	1992	3022	1698	1698	1636	2062	1567	3975	1773	5661	1272	3004	2510	6685	1265	1733	2015	1824	2937	1373
OrganismalSystems.EndocrineSystem.GnRHsignalingpathway	1.53183			-	5434	153	410	785	856	1042	718	1028	442	5	92	44	15	57	19	74	13	5	65	55	27	59	30	21	4	36	42	25	31	91	73	79	22	64	15	7	75	122	49	32	5	116	5	479	31
OrganismalSystems.EndocrineSystem.Insulinsignalingpathway	2.75601			-	118301	5368	12120	18664	14847	17424	17278	15821	16779	213	1704	836	420	1479	2887	952	997	498	1579	1925	1211	882	1312	990	241	2169	621	1236	1619	1379	1078	1654	1616	1628	1754	1221	1815	1687	2070	1351	328	1694	623	1474	1291
OrganismalSystems.EndocrineSystem.Melanogenesis	0.176063			-	104	0	3	9	6	28	52	6	0	0	1	0	1	0	22	0	0	0	2	1	0	1	0	0	0	1	0	0	0	0	0	0	0	0	1	0	0	0	0	0	0	1	0	2	0
OrganismalSystems.EndocrineSystem.PPARsignalingpathway	3.36069			-	428067	33374	67167	67363	54775	54114	51698	54647	44929	1449	5186	6837	2243	4449	6009	2998	2945	2822	5487	4808	3498	4265	3507	1934	2218	5835	7959	5794	4933	4001	5647	4830	6597	6780	9270	3162	5840	5604	10725	3601	4647	6091	4087	7837	4157
OrganismalSystems.EndocrineSystem.Progesterone_mediatedoocytematuration	2.39605			-	52751	2915	5689	9998	6318	6860	7517	7045	6409	145	870	265	246	736	1019	511	668	344	726	850	487	555	835	373	183	784	422	875	785	599	531	605	414	1152	320	588	664	586	271	609	286	927	529	578	847
OrganismalSystems.EndocrineSystem.Renin_angiotensinsystem	1.94834			-	16214	1018	1864	1525	2125	2037	2655	2674	2316	44	135	354	42	216	549	158	442	112	134	119	129	131	454	63	77	121	368	317	379	93	346	258	44	24	26	9	98	111	71	254	268	130	26	159	567
OrganismalSystems.EnvironmentalAdaptation	3.17174			3.06222e-06	325779	18778	38259	58346	41144	40564	42975	41537	44176	891	4751	2904	1401	3613	4844	2686	3796	2029	4527	5100	2822	3245	3996	2373	1169	5259	3172	5474	4697	3726	3713	4424	2987	6517	3097	3701	3904	3856	3540	3693	2167	5512	2769	5423	4621
OrganismalSystems.EnvironmentalAdaptation.Circadianrhythm_plant	1.82358			-	10511	313	1028	2012	1029	1442	2093	1501	1093	4	225	67	14	131	343	55	37	19	223	424	192	40	100	49	2	296	21	55	191	163	121	118	161	100	47	18	175	141	46	71	3	140	3	67	83
OrganismalSystems.EnvironmentalAdaptation.Plant_pathogeninteraction	3.16116			1.04652e-05	315268	18465	37231	56334	40115	39122	40882	40036	43083	887	4526	2837	1387	3482	4501	2631	3759	2010	4304	4676	2630	3205	3896	2324	1167	4963	3151	5419	4506	3563	3592	4306	2826	6417	3050	3683	3729	3715	3494	3622	2164	5372	2766	5356	4538
OrganismalSystems.ExcretorySystem	2.52641			0.00075341	72774	3306	7450	16548	8802	9946	9383	8531	8808	130	1339	428	273	783	1341	600	354	291	1101	1016	757	618	541	489	179	1545	449	1226	992	853	710	858	725	2159	462	895	868	865	360	679	261	1569	515	1246	506
OrganismalSystems.ExcretorySystem.Aldosterone_regulatedsodiumreabsorption	0			-	34	0	4	1	28	0	1	0	0	0	0	0	0	0	0	0	0	0	0	4	0	0	0	0	0	1	0	0	0	0	0	0	0	0	0	0	0	0	0	0	0	0	0	0	0
OrganismalSystems.ExcretorySystem.Endocrineandotherfactor_regulatedcalciumreabsorption	0			-	0	0	0	0	0	0	0	0	0	0	0	0	0	0	0	0	0	0	0	0	0	0	0	0	0	0	0	0	0	0	0	0	0	0	0	0	0	0	0	0	0	0	0	0	0
OrganismalSystems.ExcretorySystem.Proximaltubulebicarbonatereclamation	2.51519			-	65672	3263	7042	12449	7816	9656	9022	8205	8219	127	1128	420	268	771	1339	576	342	289	953	963	745	613	537	479	178	1306	443	826	895	830	677	819	724	1335	457	771	828	830	348	640	260	1160	515	1022	498
OrganismalSystems.ExcretorySystem.Vasopressin_regulatedwaterreabsorption	1.86972			1.28722e-05	7068	43	404	4098	958	290	360	326	589	3	211	8	5	12	2	24	12	2	148	49	12	5	4	10	1	238	6	400	97	23	33	39	1	824	5	124	40	35	12	39	1	409	0	224	8
OrganismalSystems.ImmuneSystem	2.78343			-	127762	6125	12908	29188	15885	15939	16955	16099	14663	302	2280	629	528	1584	2374	1167	1380	701	1826	1874	1081	1197	1719	796	373	2114	910	2611	1801	1403	1241	1379	885	4028	802	1608	1639	1397	649	1348	582	2805	1071	2103	1747
OrganismalSystems.ImmuneSystem.Antigenprocessingandpresentation	2.39605			-	52751	2915	5689	9998	6318	6860	7517	7045	6409	145	870	265	246	736	1019	511	668	344	726	850	487	555	835	373	183	784	422	875	785	599	531	605	414	1152	320	588	664	586	271	609	286	927	529	578	847
OrganismalSystems.ImmuneSystem.Complementandcoagulationcascades	0			-	0	0	0	0	0	0	0	0	0	0	0	0	0	0	0	0	0	0	0	0	0	0	0	0	0	0	0	0	0	0	0	0	0	0	0	0	0	0	0	0	0	0	0	0	0
OrganismalSystems.ImmuneSystem.CytosolicDNA_sensingpathway	0			-	0	0	0	0	0	0	0	0	0	0	0	0	0	0	0	0	0	0	0	0	0	0	0	0	0	0	0	0	0	0	0	0	0	0	0	0	0	0	0	0	0	0	0	0	0
OrganismalSystems.ImmuneSystem.FcepsilonRIsignalingpathway	0			-	0	0	0	0	0	0	0	0	0	0	0	0	0	0	0	0	0	0	0	0	0	0	0	0	0	0	0	0	0	0	0	0	0	0	0	0	0	0	0	0	0	0	0	0	0
OrganismalSystems.ImmuneSystem.FcgammaR_mediatedphagocytosis	1.54465			-	5804	160	522	799	875	1072	868	1064	444	5	92	44	15	57	19	74	13	5	65	55	27	59	30	21	4	36	42	25	31	91	73	79	28	75	123	25	218	122	75	34	5	116	5	479	31
OrganismalSystems.ImmuneSystem.Hematopoieticcelllineage	0			0.000396485	37	0	5	4	2	0	1	1	24	0	0	5	0	0	0	1	0	0	0	0	0	0	0	3	0	0	0	0	1	0	0	0	0	0	0	0	0	0	0	4	0	0	0	0	0
OrganismalSystems.ImmuneSystem.Leukocytetransendothelialmigration	0.130175			-	104	0	4	6	11	19	22	40	2	0	2	0	0	1	0	5	0	0	0	0	0	0	0	0	0	0	0	0	0	0	0	0	0	0	0	0	1	2	0	1	0	0	0	0	0
OrganismalSystems.ImmuneSystem.NOD_likereceptorsignalingpathway	2.40069			-	53390	2952	5807	10023	6469	6954	7596	7163	6426	146	876	279	251	738	1034	524	669	347	730	853	510	568	840	374	184	785	423	877	788	637	541	607	439	1152	345	588	678	593	276	610	287	932	537	589	849
OrganismalSystems.ImmuneSystem.RIG_I_likereceptorsignalingpathway	2.17995			7.71083e-06	15676	98	881	8358	2210	1034	951	786	1358	6	440	36	16	52	302	52	30	5	305	116	57	15	14	25	2	509	23	834	196	76	96	88	4	1649	14	407	78	94	27	90	4	830	0	457	20
OrganismalSystems.NervousSystem	3.08371			8.73878e-06	246105	11172	24860	63284	31983	31181	27388	28329	27908	514	4491	1850	891	2235	3650	2079	1690	1046	3831	2921	1707	2081	2001	1328	703	4793	2012	5699	3137	2584	2530	2853	1572	9371	1467	3375	2516	3000	1660	2168	1311	6194	1625	6229	2220
OrganismalSystems.NervousSystem.Cholinergicsynapse	0			-	0	0	0	0	0	0	0	0	0	0	0	0	0	0	0	0	0	0	0	0	0	0	0	0	0	0	0	0	0	0	0	0	0	0	0	0	0	0	0	0	0	0	0	0	0
OrganismalSystems.NervousSystem.Glutamatergicsynapse	3.08371			8.73878e-06	246105	11172	24860	63284	31983	31181	27388	28329	27908	514	4491	1850	891	2235	3650	2079	1690	1046	3831	2921	1707	2081	2001	1328	703	4793	2012	5699	3137	2584	2530	2853	1572	9371	1467	3375	2516	3000	1660	2168	1311	6194	1625	6229	2220
OrganismalSystems.NervousSystem.Long_termdepression	0			-	0	0	0	0	0	0	0	0	0	0	0	0	0	0	0	0	0	0	0	0	0	0	0	0	0	0	0	0	0	0	0	0	0	0	0	0	0	0	0	0	0	0	0	0	0
OrganismalSystems.NervousSystem.Long_termpotentiation	0			-	0	0	0	0	0	0	0	0	0	0	0	0	0	0	0	0	0	0	0	0	0	0	0	0	0	0	0	0	0	0	0	0	0	0	0	0	0	0	0	0	0	0	0	0	0
OrganismalSystems.NervousSystem.Neurotrophinsignalingpathway	0			-	0	0	0	0	0	0	0	0	0	0	0	0	0	0	0	0	0	0	0	0	0	0	0	0	0	0	0	0	0	0	0	0	0	0	0	0	0	0	0	0	0	0	0	0	0
OrganismalSystems.SensorySystem	0.130175			-	0	0	0	0	0	0	0	0	0	0
OrganismalSystems.SensorySystem.Olfactorytransduction	0			-	0	0	0	0	0	0	0	0	0	0	0	0	0	0	0	0	0	0	0	0	0	0	0	0	0	0	0	0	0	0	0	0	0	0	0	0	0	0	0	0	0	0	0	0	0
OrganismalSystems.SensorySystem.Phototransduction	0			-	0	0	0	0	0	0	0	0	0	0	0	0	0	0	0	0	0	0	0	0	0	0	0	0	0	0	0	0	0	0	0	0	0	0	0	0	0	0	0	0	0	0	0	0	0
OrganismalSystems.SensorySystem.Phototransduction_fly	0.130175			-	104	0	4	6	11	19	22	40	2	0	2	0	0	1	0	5	0	0	0	0	0	0	0	0	0	0	0	0	0	0	0	0	0	0	0	0	1	2	0	1	0	0	0	0	0
Unclassified	5.17453			-	36097476	2068871	4242379	7046392	4608275	4578153	4518582	4546073	4488751	94642	536008	332832	155327	388943	488172	307722	334583	204015	498025	454389	303694	346380	374949	211813	129834	622292	366055	627307	492105	391702	394630	468602	351326	852598	381660	418110	424067	445187	438309	366671	240484	662953	300123	646691	423601
Unclassified.CellularProcessesandSignaling	4.6075	GT	3.45492	0.000236404	9454181	570774	1137365	1668597	1208058	1205876	1219519	1226380	1217612	26361	129559	92164	41879	104920	135209	81101	103559	58391	125733	120193	79373	94994	113472	56255	36019	154485	102784	154292	135558	104669	107562	130430	95486	183301	102980	107447	113500	115418	115293	102855	68196	155554	82499	157783	130301
Unclassified.CellularProcessesandSignaling.Celldivision	3.01338			5.69964e-07	207217	14914	28794	35055	27490	24984	25482	27322	23176	692	2634	2331	1043	2234	2098	1578	2111	1467	2602	2788	1552	2234	2573	1102	974	2743	2663	3557	2648	2168	2360	2463	2619	4097	3494	2126	2739	2512	3918	2093	1804	3276	2218	3680	2831
Unclassified.CellularProcessesandSignaling.Cellmotilityandsecretion	3.532			-	776895	48531	96514	133522	93818	101833	99687	100190	102800	2157	10524	7771	3371	8391	13308	6428	8108	4795	10684	11844	6411	7760	8870	4467	3011	13511	8826	11864	11126	8839	8795	11429	8908	13709	8706	5639	9316	9713	10175	8403	5775	12465	6717	12523	10355
Unclassified.CellularProcessesandSignaling.Electrontransfercarriers	2.50544			-	61417	3309	7067	13271	10234	7073	6920	8502	5041	114	937	662	208	883	724	393	179	199	652	339	458	285	262	158	89	844	271	1158	527	567	558	515	1719	2003	2488	624	1158	1090	3223	438	52	1415	120	1758	238
Unclassified.CellularProcessesandSignaling.Germination	1.11882			-	784	13	346	44	45	37	126	105	68	2	1	66	1	0	1	42	3	0	8	2	14	2	1	1	2	2	2	5	6	4	29	8	0	2	1	0	1	1	3	2	0	1	0	0	5
Unclassified.CellularProcessesandSignaling.Inorganiciontransportandmetabolism	3.70781			-	1087055	50536	112446	255627	133921	124837	128806	125564	155318	2323	17217	8227	3680	9898	11757	8329	10130	5221	16649	14689	8065	9164	10525	6400	3028	24202	8433	24188	17005	12014	10736	17145	8002	35043	7179	13349	10810	13236	9007	11941	5528	24462	7247	19902	12768
Unclassified.CellularProcessesandSignaling.Membraneandintracellularstructuralmolecules	3.9003			-	1804661	113889	216433	333783	233902	223772	232738	234897	215247	5437	25358	16891	8344	20091	23407	15417	22004	12303	24121	20857	14003	18926	24973	8607	7340	27790	20288	33174	26682	19363	20635	23425	17705	39583	18265	21975	20704	21247	20519	19443	13970	31655	17136	32339	28468
Unclassified.CellularProcessesandSignaling.Otherion_coupledtransporters	4.00994	MT	2.99451	0.000498152	2348318	141701	289497	384215	311128	314936	309255	305745	291841	6495	31172	24045	10909	26820	40094	20268	24714	14102	30264	31150	21379	23946	26992	15217	8997	35116	26526	33345	31598	26576	27279	30198	23561	38525	28057	29331	30352	27894	27943	24738	17138	35293	20550	41789	30446
Unclassified.CellularProcessesandSignaling.Othertransporters	3.45466	GI	2.56	5.12626e-05	603036	40709	77882	99269	76045	76124	76651	78571	77785	1920	7813	6747	2968	6902	7501	5251	7272	4217	7679	6957	4693	6455	7676	4035	2750	8753	8046	9249	8474	6459	7223	7917	5939	10423	6854	7634	7378	7189	7363	6840	5448	9057	6074	8837	8838
Unclassified.CellularProcessesandSignaling.Poresionchannels	3.7811			-	1278804	81945	153778	217148	170244	161092	171282	183435	139880	3779	18426	13650	5723	16441	17057	12424	15584	8469	16395	14251	10443	12900	18372	5511	5179	18057	15737	20557	18540	13440	16459	15121	14099	22415	14451	18266	15787	15931	17718	13103	10483	19927	10795	20202	20557
Unclassified.CellularProcessesandSignaling.Signaltransductionmechanisms	3.78529	GT	3.05281	7.2379e-05	1190628	70707	143604	183545	141290	159836	156708	151465	183473	3230	14491	10830	5328	12615	17456	10067	12501	7248	15568	16279	11259	12558	12868	8859	4437	21726	11509	16038	17757	14245	12272	20211	11684	16302	12190	8298	14171	15507	13995	14279	7723	16844	11064	15776	15176
Unclassified.CellularProcessesandSignaling.Sporulation	2.89496			1.63913e-05	95366	4520	11004	13118	9941	11352	11864	10584	22983	212	986	944	304	645	1806	904	953	370	1111	1037	1096	764	360	1898	212	1741	483	1157	1195	994	1216	1998	1250	1199	1295	205	1084	1098	1429	1575	275	1159	578	977	619
Unclassified.GeneticInformationProcessing	4.46627	BG	3.28743	3.64787e-07	6691197	361998	758640	1456926	859666	831499	812737	810461	799270	16416	106448	57472	27206	69018	79014	54886	56297	34840	93874	81644	55817	59874	63090	37750	22404	118426	63026	129141	87811	69597	69719	81180	63911	195955	70806	72236	79275	80592	79878	64955	41032	139184	51777	127953	70822
Unclassified.GeneticInformationProcessing.Proteinfoldingandassociatedprocessing	3.94859	GI	2.88854	9.56752e-10	1989005	127924	253825	369800	255558	261588	246906	251644	221760	5812	28363	20037	9543	21157	21394	16600	15667	12145	26548	24063	16443	20521	19703	10171	8300	31260	23627	32538	24530	21571	22318	23298	22030	44542	25063	21403	24382	24890	27660	18229	15271	34893	19188	35570	21593
Unclassified.GeneticInformationProcessing.Replication_recombinationandrepairproteins	4.14623	BG	3.50993	1.81686e-07	2508410	105968	247853	723711	333487	278470	276420	264254	278247	4758	47331	16775	8119	21413	24506	17517	17335	9880	38802	30456	19066	17447	18417	11762	6144	52259	17574	66105	32767	22990	22391	27220	19985	115933	21589	28836	26414	26878	25169	22163	11087	71164	14070	60527	21266
Unclassified.GeneticInformationProcessing.Restrictionenzyme	3.19479	GT	2.63491	2.31441e-06	263004	12059	24994	32185	31855	37832	37179	40385	46515	474	3267	2443	753	3612	6282	2845	3133	1098	3069	2575	2695	1946	3076	2737	480	4608	1206	2277	4171	3341	2926	4911	3942	1311	4804	1488	4344	4596	6143	3611	777	2803	929	2388	3555
Unclassified.GeneticInformationProcessing.Transcriptionrelatedproteins	2.39501			1.69379e-05	36045	2302	4781	7350	3574	3759	3820	3192	7267	113	490	192	201	266	213	218	314	248	537	781	295	446	404	604	164	801	352	603	520	457	222	605	301	998	172	543	296	345	131	556	239	657	511	368	330
Unclassified.GeneticInformationProcessing.Translationproteins	3.9183	MC	2.83839	8.03226e-05	1894733	113745	227187	323880	235192	249850	248412	250986	245481	5259	26997	18025	8590	22570	26619	17706	19848	11469	24918	23769	17318	19514	21490	12476	7316	29498	20267	27618	25823	21238	21862	25146	17653	33171	19178	19966	23839	23883	20775	20396	13658	29667	17079	29100	24078
Unclassified.Metabolism	4.4834	GT	3.46038	1.02196e-07	6812931	351321	755183	1351119	855056	859167	856854	867068	917163	15637	104916	59550	26592	74280	90922	60301	58333	33437	96453	86833	58122	61598	64702	45392	20915	128637	60553	115378	94432	74467	73388	95587	64524	158515	68929	79913	80874	89427	85173	71616	38012	126711	47472	122716	72575
Unclassified.Metabolism.Aminoacidmetabolism	3.54881	GT	2.82361	3.19167e-07	667049	31267	70175	136372	78856	80904	83185	79763	106527	1409	10361	5036	2299	7074	9264	5323	5698	3116	9547	9098	6209	5891	5528	5867	1824	14209	4539	11851	10074	7311	6494	10993	5545	16421	6007	6589	7720	8634	7755	7989	3018	12861	4476	9891	6625
Unclassified.Metabolism.Biosynthesisandbiodegradationofsecondarymetabolites	2.93419			6.11583e-06	180072	9677	20884	44517	25399	22745	20433	18858	17559	443	2994	1331	842	1282	2943	1203	1002	918	2764	2481	1418	1655	1338	802	614	3296	1650	3941	1986	1935	1560	1803	1666	6683	1627	3710	1727	1892	1665	1398	1024	4259	1580	4702	1430
Unclassified.Metabolism.Carbohydratemetabolism	3.09692			2.75538e-06	250882	9591	22814	48169	33365	35993	33312	29830	37808	407	3538	1526	787	2115	3808	1848	2050	949	3561	3036	2867	1911	1884	1825	438	5556	1138	4202	3532	2773	2212	4137	2259	5369	2194	3611	2987	3256	2673	2761	657	4454	1216	4335	2364
Unclassified.Metabolism.Energymetabolism	3.97658	GT	2.76265	0.000167777	2200974	131215	271294	408606	276027	272473	274116	282598	284645	5907	31803	21805	9624	24320	27857	18779	19448	12456	30398	29977	17724	21501	22625	14469	8220	37596	23694	35502	29390	23867	23970	29551	23586	46332	26470	22641	26170	28477	32834	22986	15118	38186	18457	39046	25050
Unclassified.Metabolism.Glycanbiosynthesisandmetabolism	2.85637			-	152632	9409	17866	26256	21177	18660	20498	21899	16867	450	2120	1548	709	1892	2077	1399	2268	1035	1817	1606	1173	1496	2597	723	573	1675	1627	2850	2231	1470	1873	1736	1724	2984	2317	994	2167	1841	2738	1743	1125	2516	1176	3184	2837
Unclassified.Metabolism.Lipidmetabolism	2.97422			0.00036672	216312	13082	26791	36788	27063	28146	28220	28705	27517	576	3000	2258	948	2474	3664	1862	2122	1219	2995	3064	1754	2064	2297	1509	798	3427	2467	3153	2803	2334	2517	2811	2498	3694	2892	2321	2982	2788	3085	2292	1565	3399	1699	3509	2643
Unclassified.Metabolism.Metabolismofcofactorsandvitamins	3.32129			0.000570296	478906	28803	58670	89224	59558	59817	60507	59393	62934	1303	6634	4522	2167	4827	4968	3691	4559	2858	6656	6896	3924	4881	5342	3315	1853	8145	5254	8188	6405	5441	5077	6653	4537	10521	4283	4296	4974	5781	5090	5153	3398	8544	4344	8430	5977
Unclassified.Metabolism.Nucleotidemetabolism	2.30743			-	35620	2080	4143	3943	5950	4760	4806	5733	4205	58	449	410	149	678	944	270	262	134	270	138	495	207	395	291	50	271	145	288	295	310	354	373	1100	238	1388	197	671	504	1646	404	39	427	71	699	350
Unclassified.Metabolism.Others	4.0744			-	2630484	116197	262546	557244	327661	335669	331777	340289	359101	5084	44017	21114	9067	29618	35397	25926	20924	10752	38445	30537	22558	21992	22696	16591	6545	54462	20039	45403	37716	29026	29331	37530	21609	66273	21751	35554	31476	36254	27687	26890	12068	52065	14453	48920	25299
Unclassified.PoorlyCharacterized	4.73892	GI	3.20559	6.01431e-07	13139167	784778	1591191	2569750	1685495	1681611	1629472	1642164	1554706	36228	195085	123646	59650	140725	183027	111434	116394	77347	181965	165719	110382	129914	133685	72416	50496	220744	139692	228496	174304	142969	143961	161405	127405	314827	138945	158514	150418	159750	157965	127245	93244	241504	118375	238239	149903
Unclassified.PoorlyCharacterized.Functionunknown	4.26735	GI	3.08366	2.7299e-05	4248215	264872	530380	823033	544334	546196	524116	531352	483932	12354	61469	39581	20516	44843	57607	36053	38812	26560	59168	58199	36402	44651	45961	22242	17524	69035	47812	74489	55153	48069	46948	50694	40124	101692	41381	49519	48073	49944	44962	40417	32029	77524	42042	78026	50887
Unclassified.PoorlyCharacterized.Generalfunctionpredictiononly	4.5625			-	8890952	519906	1060811	1746717	1141161	1135415	1105356	1110812	1070774	23874	133616	84065	39134	95882	125420	75381	77582	50787	122797	107520	73980	85263	87724	50174	32972	151709	91880	154007	119151	94900	97013	110711	87281	213135	97564	108995	102345	109806	113003	86828	61215	163980	76333	160213	99016
[truncated: 59 more columns]
